# Supplementary material for: Enhanced genetic fine mapping accuracy with Bayesian Linear Regression models in diverse genetic architectures
Source: PLoS Genet. 2025 Jul 30;21(7):e1011783. doi: 10.1371/journal.pgen.1011783 (PMC12327644; doi:10.1371/journal.pgen.1011783)
Supplement: S1 Table — S2–S5 Tables contain the processed fine-mapping results for all methods across all simulations and can be used to reproduce the figures and results presented in this revised manuscript. (XLSX) [file pgen.1011783.s020.xlsx]

## Sheet: S1 Table
Quantitative simulation scenarios	Heritability (h2)	Proportion of causal genetic variants (pi)	Genetic Architecture (GA)	Prevalence (PV)	Binary simulation scenarios
sim1	0.3	0.001	GA1	0.05	sim1
				0.15	sim2
sim2	0.3	0.001	GA2	0.05	sim3
				0.15	sim4
sim3	0.3	0.01	GA1	0.05	sim5
				0.15	sim6
sim4	0.3	0.01	GA2	0.05	sim7
				0.15	sim8
sim5	0.1	0.001	GA1	0.05	sim9
				0.15	sim10
sim6	0.1	0.001	GA2	0.05	sim11
				0.15	sim12
sim7	0.1	0.01	GA1	0.05	sim13
				0.15	sim14
sim8	0.1	0.01	GA2	0.05	sim15
				0.15	sim16
