# Supplementary material for: Enhanced genetic fine mapping accuracy with Bayesian Linear Regression models in diverse genetic architectures
Source: PLoS Genet. 2025 Jul 30;21(7):e1011783. doi: 10.1371/journal.pgen.1011783 (PMC12327644; doi:10.1371/journal.pgen.1011783)
Supplement: S2 Table — For each replicate, the number of true positives (TP), false positives (FP), and false negatives (FN) is shown, along with derived metrics: Precision, Recall, F1-score, and AUC. Simulations were stratified by genetic architecture (GA), heritability (h2), and polygenicity (π). (XLSX) [file pgen.1011783.s021.xlsx]

## Sheet: S2 Table
Method	Type	Simulation	Replicate	TP	FP	FN	Precision	Recall	F1	AUC	GA	h2	Pi	PV
SuSiE-RSS-RSS	cont	sim1	1	282	176	75	0.615721	0.789916	0.692025	0.943657	GA1	0.3	0.001	NA
SuSiE-RSS	cont	sim1	2	276	215	42	0.562118	0.867925	0.682324	0.948257	GA1	0.3	0.001	NA
SuSiE-RSS	cont	sim1	3	274	191	68	0.589247	0.80117	0.679058	0.943363	GA1	0.3	0.001	NA
SuSiE-RSS	cont	sim1	4	259	191	83	0.575556	0.75731	0.65404	0.95581	GA1	0.3	0.001	NA
SuSiE-RSS	cont	sim1	5	282	189	62	0.598726	0.819767	0.692025	0.949551	GA1	0.3	0.001	NA
SuSiE-RSS	cont	sim1	6	274	201	58	0.576842	0.825301	0.679058	0.949267	GA1	0.3	0.001	NA
SuSiE-RSS	cont	sim1	7	286	189	58	0.602105	0.831395	0.698413	0.948991	GA1	0.3	0.001	NA
SuSiE-RSS	cont	sim1	8	270	193	70	0.583153	0.794118	0.672478	0.94679	GA1	0.3	0.001	NA
SuSiE-RSS	cont	sim1	9	277	201	55	0.579498	0.834337	0.683951	0.939954	GA1	0.3	0.001	NA
SuSiE-RSS	cont	sim1	10	247	219	67	0.530043	0.786624	0.633333	0.943807	GA1	0.3	0.001	NA
SuSiE-RSS	cont	sim2	1	265	191	78	0.58114	0.772595	0.663329	0.936962	GA2	0.3	0.001	NA
SuSiE-RSS	cont	sim2	2	242	188	104	0.562791	0.699422	0.623711	0.940529	GA2	0.3	0.001	NA
SuSiE-RSS	cont	sim2	3	260	189	85	0.579065	0.753623	0.654912	0.935427	GA2	0.3	0.001	NA
SuSiE-RSS	cont	sim2	4	270	190	74	0.586957	0.784884	0.671642	0.936978	GA2	0.3	0.001	NA
SuSiE-RSS	cont	sim2	5	257	209	68	0.551502	0.790769	0.64981	0.946356	GA2	0.3	0.001	NA
SuSiE-RSS	cont	sim2	6	248	192	94	0.563636	0.725146	0.634271	0.943211	GA2	0.3	0.001	NA
SuSiE-RSS	cont	sim2	7	255	190	89	0.573034	0.741279	0.646388	0.937079	GA2	0.3	0.001	NA
SuSiE-RSS	cont	sim2	8	269	184	81	0.593819	0.768571	0.669988	0.941632	GA2	0.3	0.001	NA
SuSiE-RSS	cont	sim2	9	269	191	74	0.584783	0.784257	0.669988	0.94108	GA2	0.3	0.001	NA
SuSiE-RSS	cont	sim2	10	283	192	59	0.595789	0.827485	0.692778	0.953953	GA2	0.3	0.001	NA
SuSiE-RSS	cont	sim3	1	551	4656	129	0.105819	0.810294	0.187192	0.762286	GA1	0.3	0.01	NA
SuSiE-RSS	cont	sim3	2	538	4620	178	0.104304	0.751397	0.18318	0.770585	GA1	0.3	0.01	NA
SuSiE-RSS	cont	sim3	3	540	4609	187	0.104875	0.742779	0.183799	0.780426	GA1	0.3	0.01	NA
SuSiE-RSS	cont	sim3	4	527	4563	246	0.103536	0.681759	0.179771	0.770707	GA1	0.3	0.01	NA
SuSiE-RSS	cont	sim3	5	539	4619	178	0.104498	0.751743	0.183489	0.778634	GA1	0.3	0.01	NA
SuSiE-RSS	cont	sim3	6	525	4642	169	0.101606	0.756484	0.17915	0.764293	GA1	0.3	0.01	NA
SuSiE-RSS	cont	sim3	7	522	4605	209	0.101814	0.71409	0.178218	0.774939	GA1	0.3	0.01	NA
SuSiE-RSS	cont	sim3	8	533	4647	156	0.102896	0.773585	0.181632	0.776267	GA1	0.3	0.01	NA
SuSiE-RSS	cont	sim3	9	548	4650	138	0.105425	0.798834	0.186268	0.77203	GA1	0.3	0.01	NA
SuSiE-RSS	cont	sim3	10	543	4629	164	0.104988	0.768034	0.184725	0.768742	GA1	0.3	0.01	NA
SuSiE-RSS	cont	sim4	1	525	4340	472	0.107914	0.52658	0.17912	0.773434	GA2	0.3	0.01	NA
SuSiE-RSS	cont	sim4	2	522	4352	463	0.107099	0.529949	0.178187	0.765093	GA2	0.3	0.01	NA
SuSiE-RSS	cont	sim4	3	501	4477	359	0.100643	0.582558	0.171634	0.762929	GA2	0.3	0.01	NA
SuSiE-RSS	cont	sim4	4	495	4365	477	0.101852	0.509259	0.169753	0.766353	GA2	0.3	0.01	NA
SuSiE-RSS	cont	sim4	5	524	4405	408	0.10631	0.562232	0.178809	0.766995	GA2	0.3	0.01	NA
SuSiE-RSS	cont	sim4	6	520	4420	397	0.105263	0.567067	0.177565	0.762137	GA2	0.3	0.01	NA
SuSiE-RSS	cont	sim4	7	534	4406	397	0.108097	0.573577	0.181911	0.762078	GA2	0.3	0.01	NA
SuSiE-RSS	cont	sim4	8	517	4420	400	0.104719	0.563795	0.176631	0.761682	GA2	0.3	0.01	NA
SuSiE-RSS	cont	sim4	9	511	4514	312	0.101692	0.620899	0.174761	0.759871	GA2	0.3	0.01	NA
SuSiE-RSS	cont	sim4	10	524	4530	283	0.10368	0.649318	0.178809	0.768493	GA2	0.3	0.01	NA
SuSiE-RSS	cont	sim5	1	239	174	120	0.578692	0.665738	0.619171	0.927675	GA1	0.1	0.001	NA
SuSiE-RSS	cont	sim5	2	259	158	116	0.621103	0.690667	0.65404	0.919157	GA1	0.1	0.001	NA
SuSiE-RSS	cont	sim5	3	245	158	130	0.60794	0.653333	0.62982	0.904116	GA1	0.1	0.001	NA
SuSiE-RSS	cont	sim5	4	238	183	112	0.565321	0.68	0.61738	0.93136	GA1	0.1	0.001	NA
SuSiE-RSS	cont	sim5	5	238	189	106	0.557377	0.69186	0.61738	0.919683	GA1	0.1	0.001	NA
SuSiE-RSS	cont	sim5	6	229	172	132	0.571072	0.634349	0.60105	0.924263	GA1	0.1	0.001	NA
SuSiE-RSS	cont	sim5	7	226	176	131	0.562189	0.633053	0.59552	0.898877	GA1	0.1	0.001	NA
SuSiE-RSS	cont	sim5	8	221	185	127	0.544335	0.635057	0.586207	0.924171	GA1	0.1	0.001	NA
SuSiE-RSS	cont	sim5	9	226	178	129	0.559406	0.63662	0.59552	0.902599	GA1	0.1	0.001	NA
SuSiE-RSS	cont	sim5	10	240	178	115	0.574163	0.676056	0.620957	0.922281	GA1	0.1	0.001	NA
SuSiE-RSS	cont	sim6	1	187	150	197	0.554896	0.486979	0.518724	0.90683	GA2	0.1	0.001	NA
SuSiE-RSS	cont	sim6	2	210	168	156	0.555556	0.57377	0.564516	0.897877	GA2	0.1	0.001	NA
SuSiE-RSS	cont	sim6	3	228	168	138	0.575758	0.622951	0.598425	0.902362	GA2	0.1	0.001	NA
SuSiE-RSS	cont	sim6	4	180	146	208	0.552147	0.463918	0.504202	0.895299	GA2	0.1	0.001	NA
SuSiE-RSS	cont	sim6	5	228	184	122	0.553398	0.651429	0.598425	0.921392	GA2	0.1	0.001	NA
SuSiE-RSS	cont	sim6	6	204	182	148	0.528497	0.579545	0.552846	0.901936	GA2	0.1	0.001	NA
SuSiE-RSS	cont	sim6	7	198	164	172	0.546961	0.535135	0.540984	0.91524	GA2	0.1	0.001	NA
SuSiE-RSS	cont	sim6	8	169	133	232	0.559603	0.421446	0.480797	0.892036	GA2	0.1	0.001	NA
SuSiE-RSS	cont	sim6	9	184	131	219	0.584127	0.456576	0.512535	0.885645	GA2	0.1	0.001	NA
SuSiE-RSS	cont	sim6	10	228	184	122	0.553398	0.651429	0.598425	0.914144	GA2	0.1	0.001	NA
SuSiE-RSS	cont	sim7	1	462	3287	1587	0.123233	0.225476	0.159365	0.732796	GA1	0.1	0.01	NA
SuSiE-RSS	cont	sim7	2	438	3298	1600	0.117238	0.214917	0.151715	0.733535	GA1	0.1	0.01	NA
SuSiE-RSS	cont	sim7	3	413	2969	1954	0.122117	0.174482	0.143677	0.735801	GA1	0.1	0.01	NA
SuSiE-RSS	cont	sim7	4	410	3268	1658	0.111474	0.198259	0.142708	0.734196	GA1	0.1	0.01	NA
SuSiE-RSS	cont	sim7	5	424	3183	1729	0.117549	0.196935	0.147222	0.731146	GA1	0.1	0.01	NA
SuSiE-RSS	cont	sim7	6	434	3255	1647	0.117647	0.208554	0.150433	0.735998	GA1	0.1	0.01	NA
SuSiE-RSS	cont	sim7	7	417	3235	1684	0.114184	0.198477	0.144968	0.720145	GA1	0.1	0.01	NA
SuSiE-RSS	cont	sim7	8	418	3020	1898	0.121582	0.180484	0.14529	0.730622	GA1	0.1	0.01	NA
SuSiE-RSS	cont	sim7	9	399	3116	1821	0.113514	0.17973	0.139146	0.737337	GA1	0.1	0.01	NA
SuSiE-RSS	cont	sim7	10	422	3278	1636	0.114054	0.205053	0.146579	0.729514	GA1	0.1	0.01	NA
SuSiE-RSS	cont	sim8	1	339	2710	2288	0.111184	0.129045	0.11945	0.693428	GA2	0.1	0.01	NA
SuSiE-RSS	cont	sim8	2	348	2690	2299	0.114549	0.13147	0.122427	0.709071	GA2	0.1	0.01	NA
SuSiE-RSS	cont	sim8	3	349	2838	2150	0.109507	0.139656	0.122758	0.706071	GA2	0.1	0.01	NA
SuSiE-RSS	cont	sim8	4	412	3355	1570	0.109371	0.207871	0.143329	0.708606	GA2	0.1	0.01	NA
SuSiE-RSS	cont	sim8	5	334	2631	2372	0.112648	0.123429	0.117792	0.70353	GA2	0.1	0.01	NA
SuSiE-RSS	cont	sim8	6	302	2384	2651	0.112435	0.102269	0.107111	0.701848	GA2	0.1	0.01	NA
SuSiE-RSS	cont	sim8	7	351	2988	1998	0.105121	0.149425	0.123418	0.706799	GA2	0.1	0.01	NA
SuSiE-RSS	cont	sim8	8	349	2814	2174	0.110338	0.138327	0.122758	0.708733	GA2	0.1	0.01	NA
SuSiE-RSS	cont	sim8	9	337	2672	2328	0.111997	0.126454	0.118787	0.705758	GA2	0.1	0.01	NA
SuSiE-RSS	cont	sim8	10	331	2622	2384	0.112089	0.121915	0.116796	0.70412	GA2	0.1	0.01	NA
SuSiE-RSS	bin	sim1	1	201	150	182	0.57265	0.524804	0.547684	0.896096	GA1	0.3	0.001	0.05
SuSiE-RSS	bin	sim1	2	204	170	159	0.545455	0.561983	0.553596	0.894872	GA1	0.3	0.001	0.05
SuSiE-RSS	bin	sim1	3	201	160	172	0.556787	0.538874	0.547684	0.893385	GA1	0.3	0.001	0.05
SuSiE-RSS	bin	sim1	4	188	162	183	0.537143	0.506739	0.521498	0.910066	GA1	0.3	0.001	0.05
SuSiE-RSS	bin	sim1	5	215	143	175	0.600559	0.551282	0.574866	0.891224	GA1	0.3	0.001	0.05
SuSiE-RSS	bin	sim1	6	203	162	168	0.556164	0.54717	0.55163	0.905658	GA1	0.3	0.001	0.05
SuSiE-RSS	bin	sim1	7	213	153	167	0.581967	0.560526	0.571046	0.904677	GA1	0.3	0.001	0.05
SuSiE-RSS	bin	sim1	8	195	160	178	0.549296	0.522788	0.535714	0.900875	GA1	0.3	0.001	0.05
SuSiE-RSS	bin	sim1	9	204	152	177	0.573034	0.535433	0.553596	0.89303	GA1	0.3	0.001	0.05
SuSiE-RSS	bin	sim1	10	188	192	153	0.494737	0.55132	0.521498	0.893423	GA1	0.3	0.001	0.05
SuSiE-RSS	bin	sim2	1	245	162	126	0.601966	0.660377	0.62982	0.921599	GA1	0.3	0.001	0.15
SuSiE-RSS	bin	sim2	2	242	191	100	0.558891	0.707602	0.624516	0.91543	GA1	0.3	0.001	0.15
SuSiE-RSS	bin	sim2	3	247	179	107	0.579812	0.69774	0.633333	0.917081	GA1	0.3	0.001	0.15
SuSiE-RSS	bin	sim2	4	233	177	123	0.568293	0.654494	0.608355	0.933983	GA1	0.3	0.001	0.15
SuSiE-RSS	bin	sim2	5	260	163	110	0.614657	0.702703	0.655738	0.915346	GA1	0.3	0.001	0.15
SuSiE-RSS	bin	sim2	6	241	183	109	0.568396	0.688571	0.622739	0.931701	GA1	0.3	0.001	0.15
SuSiE-RSS	bin	sim2	7	242	174	117	0.581731	0.674095	0.624516	0.931206	GA1	0.3	0.001	0.15
SuSiE-RSS	bin	sim2	8	234	179	120	0.566586	0.661017	0.610169	0.926402	GA1	0.3	0.001	0.15
SuSiE-RSS	bin	sim2	9	250	180	103	0.581395	0.708215	0.63857	0.915875	GA1	0.3	0.001	0.15
SuSiE-RSS	bin	sim2	10	233	199	101	0.539352	0.697605	0.608355	0.9174	GA1	0.3	0.001	0.15
SuSiE-RSS	bin	sim3	1	184	157	193	0.539589	0.488064	0.512535	0.89425	GA2	0.3	0.001	0.05
SuSiE-RSS	bin	sim3	2	178	160	196	0.526627	0.475936	0.5	0.88215	GA2	0.3	0.001	0.05
SuSiE-RSS	bin	sim3	3	169	141	224	0.545161	0.430025	0.480797	0.865632	GA2	0.3	0.001	0.05
SuSiE-RSS	bin	sim3	4	183	160	191	0.533528	0.489305	0.51046	0.885912	GA2	0.3	0.001	0.05
SuSiE-RSS	bin	sim3	5	191	174	169	0.523288	0.530556	0.526897	0.872993	GA2	0.3	0.001	0.05
SuSiE-RSS	bin	sim3	6	176	149	209	0.541538	0.457143	0.495775	0.856068	GA2	0.3	0.001	0.05
SuSiE-RSS	bin	sim3	7	190	143	201	0.570571	0.485934	0.524862	0.886953	GA2	0.3	0.001	0.05
SuSiE-RSS	bin	sim3	8	184	140	210	0.567901	0.467005	0.512535	0.892439	GA2	0.3	0.001	0.05
SuSiE-RSS	bin	sim3	9	177	147	210	0.546296	0.457364	0.49789	0.879138	GA2	0.3	0.001	0.05
SuSiE-RSS	bin	sim3	10	195	140	199	0.58209	0.494924	0.534979	0.897942	GA2	0.3	0.001	0.05
SuSiE-RSS	bin	sim4	1	224	181	129	0.553086	0.634561	0.591029	0.913124	GA2	0.3	0.001	0.15
SuSiE-RSS	bin	sim4	2	228	180	126	0.558824	0.644068	0.598425	0.909949	GA2	0.3	0.001	0.15
SuSiE-RSS	bin	sim4	3	226	170	138	0.570707	0.620879	0.594737	0.901374	GA2	0.3	0.001	0.15
SuSiE-RSS	bin	sim4	4	229	176	129	0.565432	0.639665	0.600262	0.916251	GA2	0.3	0.001	0.15
SuSiE-RSS	bin	sim4	5	219	194	121	0.530266	0.644118	0.581673	0.914996	GA2	0.3	0.001	0.15
SuSiE-RSS	bin	sim4	6	204	178	152	0.534031	0.573034	0.552846	0.906748	GA2	0.3	0.001	0.15
SuSiE-RSS	bin	sim4	7	220	179	135	0.551378	0.619718	0.583554	0.918109	GA2	0.3	0.001	0.15
SuSiE-RSS	bin	sim4	8	230	156	148	0.595855	0.608466	0.602094	0.921998	GA2	0.3	0.001	0.15
SuSiE-RSS	bin	sim4	9	231	182	121	0.559322	0.65625	0.603922	0.898057	GA2	0.3	0.001	0.15
SuSiE-RSS	bin	sim4	10	247	168	119	0.595181	0.674863	0.632522	0.916021	GA2	0.3	0.001	0.15
SuSiE-RSS	bin	sim5	1	290	2216	2830	0.115722	0.0929487	0.103093	0.695759	GA1	0.3	0.01	0.05
SuSiE-RSS	bin	sim5	2	283	2061	2992	0.120734	0.0864122	0.10073	0.696086	GA1	0.3	0.01	0.05
SuSiE-RSS	bin	sim5	3	305	2196	2835	0.121951	0.0971338	0.108137	0.705654	GA1	0.3	0.01	0.05
SuSiE-RSS	bin	sim5	4	303	2276	2757	0.117487	0.0990196	0.107466	0.697746	GA1	0.3	0.01	0.05
SuSiE-RSS	bin	sim5	5	306	2275	2755	0.118559	0.0999673	0.108472	0.699854	GA1	0.3	0.01	0.05
SuSiE-RSS	bin	sim5	6	302	2347	2687	0.114005	0.101037	0.10713	0.689989	GA1	0.3	0.01	0.05
SuSiE-RSS	bin	sim5	7	256	2120	2960	0.107744	0.079602	0.0915594	0.69907	GA1	0.3	0.01	0.05
SuSiE-RSS	bin	sim5	8	297	2294	2745	0.114628	0.0976331	0.10545	0.69691	GA1	0.3	0.01	0.05
SuSiE-RSS	bin	sim5	9	278	2111	2947	0.116367	0.0862016	0.0990381	0.702151	GA1	0.3	0.01	0.05
SuSiE-RSS	bin	sim5	10	284	2183	2869	0.11512	0.0900729	0.101068	0.692685	GA1	0.3	0.01	0.05
SuSiE-RSS	bin	sim6	1	469	3814	1053	0.109503	0.308147	0.161585	0.741352	GA1	0.3	0.01	0.15
SuSiE-RSS	bin	sim6	2	472	3639	1225	0.114814	0.278138	0.162534	0.744615	GA1	0.3	0.01	0.15
SuSiE-RSS	bin	sim6	3	485	3805	1046	0.113054	0.316786	0.166638	0.749045	GA1	0.3	0.01	0.15
SuSiE-RSS	bin	sim6	4	470	3672	1194	0.113472	0.282452	0.161901	0.738299	GA1	0.3	0.01	0.15
SuSiE-RSS	bin	sim6	5	499	3756	1081	0.117274	0.315823	0.171037	0.748724	GA1	0.3	0.01	0.15
SuSiE-RSS	bin	sim6	6	492	3674	1170	0.118099	0.296029	0.16884	0.738116	GA1	0.3	0.01	0.15
SuSiE-RSS	bin	sim6	7	453	3656	1227	0.110246	0.269643	0.156504	0.74783	GA1	0.3	0.01	0.15
SuSiE-RSS	bin	sim6	8	457	3710	1169	0.109671	0.281058	0.157777	0.750806	GA1	0.3	0.01	0.15
SuSiE-RSS	bin	sim6	9	469	3652	1215	0.113807	0.278504	0.161585	0.745224	GA1	0.3	0.01	0.15
SuSiE-RSS	bin	sim6	10	483	3677	1176	0.116106	0.291139	0.166008	0.742573	GA1	0.3	0.01	0.15
SuSiE-RSS	bin	sim7	1	221	1975	3141	0.100638	0.0657347	0.079525	0.669371	GA2	0.3	0.01	0.05
SuSiE-RSS	bin	sim7	2	217	1797	3323	0.107746	0.0612994	0.0781419	0.670137	GA2	0.3	0.01	0.05
SuSiE-RSS	bin	sim7	3	204	1857	3276	0.0989811	0.0586207	0.0736329	0.672293	GA2	0.3	0.01	0.05
SuSiE-RSS	bin	sim7	4	230	1961	3146	0.104975	0.068128	0.0826298	0.674011	GA2	0.3	0.01	0.05
SuSiE-RSS	bin	sim7	5	246	2002	3089	0.109431	0.0737631	0.0881247	0.672792	GA2	0.3	0.01	0.05
SuSiE-RSS	bin	sim7	6	221	1848	3268	0.106815	0.0633419	0.079525	0.670448	GA2	0.3	0.01	0.05
SuSiE-RSS	bin	sim7	7	233	1976	3128	0.105478	0.0693246	0.0836625	0.667064	GA2	0.3	0.01	0.05
SuSiE-RSS	bin	sim7	8	217	1877	3243	0.103629	0.0627168	0.0781419	0.668021	GA2	0.3	0.01	0.05
SuSiE-RSS	bin	sim7	9	230	1932	3175	0.106383	0.0675477	0.0826298	0.67171	GA2	0.3	0.01	0.05
SuSiE-RSS	bin	sim7	10	220	1979	3138	0.100045	0.0655152	0.0791794	0.672692	GA2	0.3	0.01	0.05
SuSiE-RSS	bin	sim8	1	397	3111	1829	0.11317	0.178347	0.138472	0.720567	GA2	0.3	0.01	0.15
SuSiE-RSS	bin	sim8	2	387	3129	1821	0.110068	0.175272	0.13522	0.718732	GA2	0.3	0.01	0.15
SuSiE-RSS	bin	sim8	3	389	3297	1651	0.105534	0.190686	0.135871	0.725985	GA2	0.3	0.01	0.15
SuSiE-RSS	bin	sim8	4	407	3206	1724	0.112649	0.19099	0.141713	0.719103	GA2	0.3	0.01	0.15
SuSiE-RSS	bin	sim8	5	409	3320	1608	0.109681	0.202776	0.14236	0.72695	GA2	0.3	0.01	0.15
SuSiE-RSS	bin	sim8	6	378	3148	1811	0.107204	0.172682	0.132283	0.716986	GA2	0.3	0.01	0.15
SuSiE-RSS	bin	sim8	7	441	3330	1566	0.116945	0.219731	0.152648	0.720559	GA2	0.3	0.01	0.15
SuSiE-RSS	bin	sim8	8	393	3163	1781	0.110517	0.180773	0.137173	0.718495	GA2	0.3	0.01	0.15
SuSiE-RSS	bin	sim8	9	420	3275	1642	0.113667	0.203686	0.145909	0.721665	GA2	0.3	0.01	0.15
SuSiE-RSS	bin	sim8	10	416	3320	1601	0.111349	0.206247	0.14462	0.723098	GA2	0.3	0.01	0.15
SuSiE-RSS	bin	sim9	1	105	91	337	0.535714	0.237557	0.329154	0.841578	GA1	0.1	0.001	0.05
SuSiE-RSS	bin	sim9	2	123	93	317	0.569444	0.279545	0.375	0.844892	GA1	0.1	0.001	0.05
SuSiE-RSS	bin	sim9	3	114	95	324	0.545455	0.260274	0.352396	0.821624	GA1	0.1	0.001	0.05
SuSiE-RSS	bin	sim9	4	121	111	301	0.521552	0.28673	0.370031	0.833207	GA1	0.1	0.001	0.05
SuSiE-RSS	bin	sim9	5	114	121	298	0.485106	0.276699	0.352396	0.82372	GA1	0.1	0.001	0.05
SuSiE-RSS	bin	sim9	6	120	104	309	0.535714	0.27972	0.367534	0.816173	GA1	0.1	0.001	0.05
SuSiE-RSS	bin	sim9	7	96	109	328	0.468293	0.226415	0.305246	0.819333	GA1	0.1	0.001	0.05
SuSiE-RSS	bin	sim9	8	114	115	304	0.497817	0.272727	0.352396	0.835798	GA1	0.1	0.001	0.05
SuSiE-RSS	bin	sim9	9	120	96	317	0.555556	0.2746	0.367534	0.831735	GA1	0.1	0.001	0.05
SuSiE-RSS	bin	sim9	10	116	99	318	0.539535	0.267281	0.357473	0.839289	GA1	0.1	0.001	0.05
SuSiE-RSS	bin	sim10	1	163	136	234	0.545151	0.410579	0.468391	0.886989	GA1	0.1	0.001	0.15
SuSiE-RSS	bin	sim10	2	186	129	218	0.590476	0.460396	0.517385	0.88229	GA1	0.1	0.001	0.15
SuSiE-RSS	bin	sim10	3	178	131	224	0.576052	0.442786	0.500703	0.861781	GA1	0.1	0.001	0.15
SuSiE-RSS	bin	sim10	4	172	137	224	0.556634	0.434343	0.487943	0.894585	GA1	0.1	0.001	0.15
SuSiE-RSS	bin	sim10	5	183	150	200	0.54955	0.477807	0.511173	0.86962	GA1	0.1	0.001	0.15
SuSiE-RSS	bin	sim10	6	176	152	205	0.536585	0.461942	0.496474	0.877662	GA1	0.1	0.001	0.15
SuSiE-RSS	bin	sim10	7	162	159	212	0.504673	0.433155	0.466187	0.869415	GA1	0.1	0.001	0.15
SuSiE-RSS	bin	sim10	8	171	149	213	0.534375	0.445312	0.485795	0.89185	GA1	0.1	0.001	0.15
SuSiE-RSS	bin	sim10	9	182	137	214	0.570533	0.459596	0.509091	0.870228	GA1	0.1	0.001	0.15
SuSiE-RSS	bin	sim10	10	176	144	213	0.55	0.452442	0.496474	0.875579	GA1	0.1	0.001	0.15
SuSiE-RSS	bin	sim11	1	78	93	363	0.45614	0.176871	0.254902	0.79573	GA2	0.1	0.001	0.05
SuSiE-RSS	bin	sim11	2	90	81	363	0.526316	0.198675	0.288462	0.799831	GA2	0.1	0.001	0.05
SuSiE-RSS	bin	sim11	3	99	82	353	0.546961	0.219027	0.312796	0.796383	GA2	0.1	0.001	0.05
SuSiE-RSS	bin	sim11	4	80	84	370	0.487805	0.177778	0.260586	0.789171	GA2	0.1	0.001	0.05
SuSiE-RSS	bin	sim11	5	103	104	327	0.497585	0.239535	0.323391	0.811707	GA2	0.1	0.001	0.05
SuSiE-RSS	bin	sim11	6	100	98	336	0.505051	0.229358	0.315457	0.805176	GA2	0.1	0.001	0.05
SuSiE-RSS	bin	sim11	7	86	78	370	0.52439	0.188596	0.277419	0.803294	GA2	0.1	0.001	0.05
SuSiE-RSS	bin	sim11	8	70	75	389	0.482759	0.152505	0.231788	0.786697	GA2	0.1	0.001	0.05
SuSiE-RSS	bin	sim11	9	83	70	381	0.542484	0.178879	0.269044	0.767443	GA2	0.1	0.001	0.05
SuSiE-RSS	bin	sim11	10	110	101	323	0.521327	0.254042	0.341615	0.809503	GA2	0.1	0.001	0.05
SuSiE-RSS	bin	sim12	1	137	121	276	0.531008	0.331719	0.408346	0.852708	GA2	0.1	0.001	0.15
SuSiE-RSS	bin	sim12	2	149	130	255	0.53405	0.368812	0.43631	0.841872	GA2	0.1	0.001	0.15
SuSiE-RSS	bin	sim12	3	154	120	260	0.562044	0.371981	0.447674	0.847685	GA2	0.1	0.001	0.15
SuSiE-RSS	bin	sim12	4	128	132	274	0.492308	0.318408	0.386707	0.836343	GA2	0.1	0.001	0.15
SuSiE-RSS	bin	sim12	5	156	141	237	0.525253	0.396947	0.452174	0.867028	GA2	0.1	0.001	0.15
SuSiE-RSS	bin	sim12	6	131	132	271	0.498099	0.325871	0.393985	0.852176	GA2	0.1	0.001	0.15
SuSiE-RSS	bin	sim12	7	141	137	256	0.507194	0.355164	0.417778	0.85558	GA2	0.1	0.001	0.15
SuSiE-RSS	bin	sim12	8	124	112	298	0.525424	0.293839	0.3769	0.837319	GA2	0.1	0.001	0.15
SuSiE-RSS	bin	sim12	9	131	102	301	0.562232	0.303241	0.393985	0.821927	GA2	0.1	0.001	0.15
SuSiE-RSS	bin	sim12	10	162	137	235	0.541806	0.40806	0.465517	0.859162	GA2	0.1	0.001	0.15
SuSiE-RSS	bin	sim13	1	40	427	4869	0.0856531	0.0081483	0.014881	0.611956	GA1	0.1	0.01	0.05
SuSiE-RSS	bin	sim13	2	27	343	4966	0.072973	0.00540757	0.010069	0.609866	GA1	0.1	0.01	0.05
SuSiE-RSS	bin	sim13	3	38	509	4789	0.0694698	0.00787238	0.0141422	0.609378	GA1	0.1	0.01	0.05
SuSiE-RSS	bin	sim13	4	43	416	4877	0.0936819	0.00873984	0.0159881	0.606988	GA1	0.1	0.01	0.05
SuSiE-RSS	bin	sim13	5	40	553	4743	0.0674536	0.00836295	0.014881	0.617126	GA1	0.1	0.01	0.05
SuSiE-RSS	bin	sim13	6	36	437	4863	0.0761099	0.00734844	0.0134028	0.613914	GA1	0.1	0.01	0.05
SuSiE-RSS	bin	sim13	7	42	471	4823	0.0818713	0.00863309	0.0156192	0.608891	GA1	0.1	0.01	0.05
SuSiE-RSS	bin	sim13	8	37	425	4874	0.0800866	0.00753411	0.0137726	0.611814	GA1	0.1	0.01	0.05
SuSiE-RSS	bin	sim13	9	39	436	4861	0.0821053	0.00795918	0.0145116	0.607402	GA1	0.1	0.01	0.05
SuSiE-RSS	bin	sim13	10	49	478	4809	0.0929791	0.0100865	0.0181987	0.614159	GA1	0.1	0.01	0.05
SuSiE-RSS	bin	sim14	1	161	1096	4079	0.128083	0.0379717	0.0585774	0.665939	GA1	0.1	0.01	0.15
SuSiE-RSS	bin	sim14	2	138	1098	4100	0.11165	0.0325625	0.0504202	0.665263	GA1	0.1	0.01	0.15
SuSiE-RSS	bin	sim14	3	130	1109	4097	0.104923	0.0307547	0.0475668	0.663221	GA1	0.1	0.01	0.15
SuSiE-RSS	bin	sim14	4	128	1088	4120	0.105263	0.0301318	0.0468521	0.666443	GA1	0.1	0.01	0.15
SuSiE-RSS	bin	sim14	5	143	1254	3939	0.102362	0.0350318	0.0521993	0.669025	GA1	0.1	0.01	0.15
SuSiE-RSS	bin	sim14	6	156	1286	3894	0.108183	0.0385185	0.0568099	0.667708	GA1	0.1	0.01	0.15
SuSiE-RSS	bin	sim14	7	181	1254	3901	0.126132	0.044341	0.0656154	0.650798	GA1	0.1	0.01	0.15
SuSiE-RSS	bin	sim14	8	147	1155	4034	0.112903	0.0351591	0.0536203	0.661637	GA1	0.1	0.01	0.15
SuSiE-RSS	bin	sim14	9	142	1080	4114	0.116203	0.0333647	0.0518437	0.666612	GA1	0.1	0.01	0.15
SuSiE-RSS	bin	sim14	10	147	1226	3963	0.107065	0.0357664	0.0536203	0.665733	GA1	0.1	0.01	0.15
SuSiE-RSS	bin	sim15	1	49	576	4712	0.0784	0.010292	0.0181953	0.595787	GA2	0.1	0.01	0.05
SuSiE-RSS	bin	sim15	2	64	645	4628	0.090268	0.0136402	0.0236993	0.597229	GA2	0.1	0.01	0.05
SuSiE-RSS	bin	sim15	3	66	728	4543	0.0831234	0.0143198	0.0244309	0.599522	GA2	0.1	0.01	0.05
SuSiE-RSS	bin	sim15	4	63	724	4550	0.0800508	0.0136571	0.0233333	0.60412	GA2	0.1	0.01	0.05
SuSiE-RSS	bin	sim15	5	54	592	4691	0.0835913	0.0113804	0.0200334	0.592671	GA2	0.1	0.01	0.05
SuSiE-RSS	bin	sim15	6	71	800	4466	0.0815155	0.0156491	0.0262574	0.59498	GA2	0.1	0.01	0.05
SuSiE-RSS	bin	sim15	7	56	639	4642	0.0805755	0.01192	0.0207677	0.594574	GA2	0.1	0.01	0.05
SuSiE-RSS	bin	sim15	8	48	522	4767	0.0842105	0.00996885	0.0178273	0.594845	GA2	0.1	0.01	0.05
SuSiE-RSS	bin	sim15	9	54	687	4596	0.0728745	0.0116129	0.0200334	0.595696	GA2	0.1	0.01	0.05
SuSiE-RSS	bin	sim15	10	59	653	4625	0.0828652	0.0125961	0.0218681	0.586672	GA2	0.1	0.01	0.05
SuSiE-RSS	bin	sim16	1	129	1219	3989	0.0956973	0.0313259	0.0472009	0.635376	GA2	0.1	0.01	0.15
SuSiE-RSS	bin	sim16	2	120	1073	4144	0.100587	0.0281426	0.0439802	0.639	GA2	0.1	0.01	0.15
SuSiE-RSS	bin	sim16	3	139	1324	3874	0.0950103	0.0346374	0.050767	0.638996	GA2	0.1	0.01	0.15
SuSiE-RSS	bin	sim16	4	142	1302	3893	0.098338	0.0351921	0.0518343	0.644623	GA2	0.1	0.01	0.15
SuSiE-RSS	bin	sim16	5	130	1316	3891	0.0899032	0.0323303	0.0475581	0.632955	GA2	0.1	0.01	0.15
SuSiE-RSS	bin	sim16	6	130	1163	4044	0.100541	0.0311452	0.0475581	0.636873	GA2	0.1	0.01	0.15
SuSiE-RSS	bin	sim16	7	127	1243	3967	0.0927007	0.031021	0.0464861	0.63722	GA2	0.1	0.01	0.15
SuSiE-RSS	bin	sim16	8	134	1263	3940	0.0959198	0.0328915	0.0489856	0.639082	GA2	0.1	0.01	0.15
SuSiE-RSS	bin	sim16	9	136	1278	3923	0.096181	0.0335058	0.0496985	0.634664	GA2	0.1	0.01	0.15
SuSiE-RSS	bin	sim16	10	141	1270	3926	0.0999291	0.0346693	0.0514786	0.637142	GA2	0.1	0.01	0.15
SuSiE-Inf	cont	sim1	1	281	176	76	0.61488	0.787115	0.690418	0.944072	GA1	0.3	0.001	NA
SuSiE-Inf	cont	sim1	2	271	207	55	0.566946	0.831288	0.674129	0.946267	GA1	0.3	0.001	NA
SuSiE-Inf	cont	sim1	3	272	190	71	0.588745	0.793003	0.675776	0.942705	GA1	0.3	0.001	NA
SuSiE-Inf	cont	sim1	4	259	190	84	0.576837	0.755102	0.65404	0.956805	GA1	0.3	0.001	NA
SuSiE-Inf	cont	sim1	5	280	188	65	0.598291	0.811594	0.688807	0.949636	GA1	0.3	0.001	NA
SuSiE-Inf	cont	sim1	6	273	200	60	0.577167	0.81982	0.677419	0.95001	GA1	0.3	0.001	NA
SuSiE-Inf	cont	sim1	7	279	187	67	0.598712	0.806358	0.687192	0.947938	GA1	0.3	0.001	NA
SuSiE-Inf	cont	sim1	8	260	192	81	0.575221	0.762463	0.655738	0.944685	GA1	0.3	0.001	NA
SuSiE-Inf	cont	sim1	9	275	189	69	0.592672	0.799419	0.680693	0.940368	GA1	0.3	0.001	NA
SuSiE-Inf	cont	sim1	10	245	218	70	0.529158	0.777778	0.62982	0.943884	GA1	0.3	0.001	NA
SuSiE-Inf	cont	sim2	1	261	191	82	0.577434	0.760933	0.656604	0.937091	GA2	0.3	0.001	NA
SuSiE-Inf	cont	sim2	2	242	188	104	0.562791	0.699422	0.623711	0.940504	GA2	0.3	0.001	NA
SuSiE-Inf	cont	sim2	3	259	189	86	0.578125	0.750725	0.653216	0.936007	GA2	0.3	0.001	NA
SuSiE-Inf	cont	sim2	4	265	190	79	0.582418	0.770349	0.663329	0.938264	GA2	0.3	0.001	NA
SuSiE-Inf	cont	sim2	5	249	202	83	0.552106	0.75	0.636015	0.944766	GA2	0.3	0.001	NA
SuSiE-Inf	cont	sim2	6	248	192	94	0.563636	0.725146	0.634271	0.943299	GA2	0.3	0.001	NA
SuSiE-Inf	cont	sim2	7	255	189	90	0.574324	0.73913	0.646388	0.937392	GA2	0.3	0.001	NA
SuSiE-Inf	cont	sim2	8	267	179	88	0.598655	0.752113	0.666667	0.942281	GA2	0.3	0.001	NA
SuSiE-Inf	cont	sim2	9	265	189	80	0.5837	0.768116	0.663329	0.940052	GA2	0.3	0.001	NA
SuSiE-Inf	cont	sim2	10	280	183	71	0.604752	0.797721	0.687961	0.953147	GA2	0.3	0.001	NA
SuSiE-Inf	cont	sim3	1	537	4557	242	0.105418	0.689345	0.182871	0.772237	GA1	0.3	0.01	NA
SuSiE-Inf	cont	sim3	2	533	4470	333	0.106536	0.615473	0.181632	0.778596	GA1	0.3	0.01	NA
SuSiE-Inf	cont	sim3	3	529	4520	287	0.104773	0.648284	0.180392	0.789168	GA1	0.3	0.01	NA
SuSiE-Inf	cont	sim3	4	531	4480	325	0.105967	0.620327	0.181012	0.777296	GA1	0.3	0.01	NA
SuSiE-Inf	cont	sim3	5	527	4540	269	0.104006	0.66206	0.179771	0.789386	GA1	0.3	0.01	NA
SuSiE-Inf	cont	sim3	6	519	4520	297	0.102997	0.636029	0.177284	0.773015	GA1	0.3	0.01	NA
SuSiE-Inf	cont	sim3	7	529	4476	331	0.105694	0.615116	0.180392	0.782826	GA1	0.3	0.01	NA
SuSiE-Inf	cont	sim3	8	528	4521	287	0.104575	0.647853	0.180082	0.788029	GA1	0.3	0.01	NA
SuSiE-Inf	cont	sim3	9	540	4557	239	0.105945	0.693196	0.183799	0.782002	GA1	0.3	0.01	NA
SuSiE-Inf	cont	sim3	10	543	4491	302	0.107867	0.642604	0.184725	0.779119	GA1	0.3	0.01	NA
SuSiE-Inf	cont	sim4	1	507	4156	674	0.108728	0.429297	0.173511	0.776665	GA2	0.3	0.01	NA
SuSiE-Inf	cont	sim4	2	517	4188	632	0.109883	0.449956	0.176631	0.771054	GA2	0.3	0.01	NA
SuSiE-Inf	cont	sim4	3	482	4292	563	0.100964	0.461244	0.165664	0.770769	GA2	0.3	0.01	NA
SuSiE-Inf	cont	sim4	4	488	4196	653	0.104184	0.427695	0.167554	0.770879	GA2	0.3	0.01	NA
SuSiE-Inf	cont	sim4	5	530	4245	562	0.110995	0.485348	0.180672	0.773595	GA2	0.3	0.01	NA
SuSiE-Inf	cont	sim4	6	513	4236	588	0.108023	0.46594	0.175385	0.767142	GA2	0.3	0.01	NA
SuSiE-Inf	cont	sim4	7	534	4274	529	0.111065	0.502352	0.181911	0.76855	GA2	0.3	0.01	NA
SuSiE-Inf	cont	sim4	8	497	4263	577	0.104412	0.462756	0.170381	0.765196	GA2	0.3	0.01	NA
SuSiE-Inf	cont	sim4	9	492	4317	528	0.102308	0.482353	0.168811	0.765647	GA2	0.3	0.01	NA
SuSiE-Inf	cont	sim4	10	510	4343	484	0.10509	0.513078	0.174448	0.774807	GA2	0.3	0.01	NA
SuSiE-Inf	cont	sim5	1	231	165	137	0.583333	0.627717	0.604712	0.928105	GA1	0.1	0.001	NA
SuSiE-Inf	cont	sim5	2	253	154	126	0.621622	0.667546	0.643766	0.917766	GA1	0.1	0.001	NA
SuSiE-Inf	cont	sim5	3	241	155	137	0.608586	0.637566	0.622739	0.900763	GA1	0.1	0.001	NA
SuSiE-Inf	cont	sim5	4	232	177	124	0.567237	0.651685	0.606536	0.931635	GA1	0.1	0.001	NA
SuSiE-Inf	cont	sim5	5	235	182	116	0.563549	0.669516	0.611979	0.91872	GA1	0.1	0.001	NA
SuSiE-Inf	cont	sim5	6	224	172	137	0.565657	0.620499	0.59181	0.925089	GA1	0.1	0.001	NA
SuSiE-Inf	cont	sim5	7	224	174	135	0.562814	0.623955	0.59181	0.900297	GA1	0.1	0.001	NA
SuSiE-Inf	cont	sim5	8	220	185	128	0.54321	0.632184	0.584329	0.924012	GA1	0.1	0.001	NA
SuSiE-Inf	cont	sim5	9	223	173	137	0.563131	0.619444	0.589947	0.9033	GA1	0.1	0.001	NA
SuSiE-Inf	cont	sim5	10	233	173	127	0.573892	0.647222	0.608355	0.922849	GA1	0.1	0.001	NA
SuSiE-Inf	cont	sim6	1	188	149	197	0.557864	0.488312	0.520776	0.906597	GA2	0.1	0.001	NA
SuSiE-Inf	cont	sim6	2	208	166	160	0.55615	0.565217	0.560647	0.898713	GA2	0.1	0.001	NA
SuSiE-Inf	cont	sim6	3	221	166	147	0.571059	0.600543	0.58543	0.90181	GA2	0.1	0.001	NA
SuSiE-Inf	cont	sim6	4	180	145	209	0.553846	0.462725	0.504202	0.895305	GA2	0.1	0.001	NA
SuSiE-Inf	cont	sim6	5	221	179	134	0.5525	0.622535	0.58543	0.920267	GA2	0.1	0.001	NA
SuSiE-Inf	cont	sim6	6	194	173	167	0.52861	0.537396	0.532967	0.900602	GA2	0.1	0.001	NA
SuSiE-Inf	cont	sim6	7	196	162	176	0.547486	0.526882	0.536986	0.913303	GA2	0.1	0.001	NA
SuSiE-Inf	cont	sim6	8	169	133	232	0.559603	0.421446	0.480797	0.89187	GA2	0.1	0.001	NA
SuSiE-Inf	cont	sim6	9	183	130	221	0.584665	0.45297	0.51046	0.88551	GA2	0.1	0.001	NA
SuSiE-Inf	cont	sim6	10	219	175	140	0.555838	0.610028	0.581673	0.913074	GA2	0.1	0.001	NA
SuSiE-Inf	cont	sim7	1	405	2817	2114	0.125698	0.160778	0.14109	0.73271	GA1	0.1	0.01	NA
SuSiE-Inf	cont	sim7	2	371	2709	2256	0.120455	0.141226	0.130016	0.735613	GA1	0.1	0.01	NA
SuSiE-Inf	cont	sim7	3	365	2462	2509	0.129112	0.127001	0.128048	0.736283	GA1	0.1	0.01	NA
SuSiE-Inf	cont	sim7	4	359	2702	2275	0.117282	0.136295	0.126076	0.735771	GA1	0.1	0.01	NA
SuSiE-Inf	cont	sim7	5	353	2660	2323	0.117159	0.131913	0.124099	0.733496	GA1	0.1	0.01	NA
SuSiE-Inf	cont	sim7	6	383	2899	2054	0.116697	0.15716	0.133939	0.736929	GA1	0.1	0.01	NA
SuSiE-Inf	cont	sim7	7	358	2689	2289	0.117493	0.135247	0.125746	0.72215	GA1	0.1	0.01	NA
SuSiE-Inf	cont	sim7	8	352	2528	2456	0.122222	0.125356	0.123769	0.732477	GA1	0.1	0.01	NA
SuSiE-Inf	cont	sim7	9	374	2690	2272	0.122063	0.141345	0.130998	0.739082	GA1	0.1	0.01	NA
SuSiE-Inf	cont	sim7	10	356	2698	2282	0.116568	0.134951	0.125088	0.733727	GA1	0.1	0.01	NA
SuSiE-Inf	cont	sim8	1	307	2439	2591	0.111799	0.105935	0.108788	0.69499	GA2	0.1	0.01	NA
SuSiE-Inf	cont	sim8	2	298	2310	2729	0.114264	0.0984473	0.105768	0.708604	GA2	0.1	0.01	NA
SuSiE-Inf	cont	sim8	3	319	2422	2596	0.116381	0.109434	0.112801	0.707452	GA2	0.1	0.01	NA
SuSiE-Inf	cont	sim8	4	352	2647	2338	0.117372	0.130855	0.123748	0.710618	GA2	0.1	0.01	NA
SuSiE-Inf	cont	sim8	5	265	2226	2846	0.106383	0.0851816	0.0946091	0.704531	GA2	0.1	0.01	NA
SuSiE-Inf	cont	sim8	6	279	2218	2840	0.111734	0.0894517	0.099359	0.703257	GA2	0.1	0.01	NA
SuSiE-Inf	cont	sim8	7	281	2423	2633	0.10392	0.096431	0.100036	0.706476	GA2	0.1	0.01	NA
SuSiE-Inf	cont	sim8	8	291	2388	2658	0.108623	0.0986775	0.103412	0.709003	GA2	0.1	0.01	NA
SuSiE-Inf	cont	sim8	9	289	2304	2744	0.111454	0.0952852	0.102737	0.707471	GA2	0.1	0.01	NA
SuSiE-Inf	cont	sim8	10	289	2308	2740	0.111282	0.095411	0.102737	0.705913	GA2	0.1	0.01	NA
SuSiE-Inf	bin	sim1	1	200	148	185	0.574713	0.519481	0.545703	0.897216	GA1	0.3	0.001	0.05
SuSiE-Inf	bin	sim1	2	201	167	165	0.546196	0.54918	0.547684	0.896131	GA1	0.3	0.001	0.05
SuSiE-Inf	bin	sim1	3	195	156	182	0.555556	0.517241	0.535714	0.892803	GA1	0.3	0.001	0.05
SuSiE-Inf	bin	sim1	4	185	160	188	0.536232	0.495979	0.51532	0.907674	GA1	0.3	0.001	0.05
SuSiE-Inf	bin	sim1	5	205	138	190	0.597668	0.518987	0.555556	0.892235	GA1	0.3	0.001	0.05
SuSiE-Inf	bin	sim1	6	199	155	179	0.562147	0.526455	0.543716	0.904384	GA1	0.3	0.001	0.05
SuSiE-Inf	bin	sim1	7	207	152	174	0.576602	0.543307	0.559459	0.904696	GA1	0.3	0.001	0.05
SuSiE-Inf	bin	sim1	8	189	155	189	0.549419	0.5	0.523546	0.899699	GA1	0.3	0.001	0.05
SuSiE-Inf	bin	sim1	9	201	148	184	0.575931	0.522078	0.547684	0.892932	GA1	0.3	0.001	0.05
SuSiE-Inf	bin	sim1	10	186	190	157	0.494681	0.542274	0.517385	0.891708	GA1	0.3	0.001	0.05
SuSiE-Inf	bin	sim2	1	243	161	129	0.601485	0.653226	0.626289	0.921475	GA1	0.3	0.001	0.15
SuSiE-Inf	bin	sim2	2	242	188	103	0.562791	0.701449	0.624516	0.915038	GA1	0.3	0.001	0.15
SuSiE-Inf	bin	sim2	3	238	177	118	0.573494	0.668539	0.61738	0.915337	GA1	0.3	0.001	0.15
SuSiE-Inf	bin	sim2	4	231	178	124	0.564792	0.650704	0.604712	0.931648	GA1	0.3	0.001	0.15
SuSiE-Inf	bin	sim2	5	258	159	116	0.618705	0.68984	0.652339	0.916298	GA1	0.3	0.001	0.15
SuSiE-Inf	bin	sim2	6	238	183	112	0.565321	0.68	0.61738	0.932355	GA1	0.3	0.001	0.15
SuSiE-Inf	bin	sim2	7	241	169	123	0.587805	0.662088	0.622739	0.930379	GA1	0.3	0.001	0.15
SuSiE-Inf	bin	sim2	8	232	178	123	0.565854	0.653521	0.606536	0.925803	GA1	0.3	0.001	0.15
SuSiE-Inf	bin	sim2	9	246	174	113	0.585714	0.685237	0.631579	0.91719	GA1	0.3	0.001	0.15
SuSiE-Inf	bin	sim2	10	228	195	110	0.539007	0.674556	0.599212	0.916987	GA1	0.3	0.001	0.15
SuSiE-Inf	bin	sim3	1	180	154	200	0.538922	0.473684	0.504202	0.893363	GA2	0.3	0.001	0.05
SuSiE-Inf	bin	sim3	2	173	158	203	0.522659	0.460106	0.489392	0.881184	GA2	0.3	0.001	0.05
SuSiE-Inf	bin	sim3	3	164	133	237	0.552189	0.408978	0.469914	0.866646	GA2	0.3	0.001	0.05
SuSiE-Inf	bin	sim3	4	181	150	203	0.546828	0.471354	0.506294	0.885733	GA2	0.3	0.001	0.05
SuSiE-Inf	bin	sim3	5	182	168	184	0.52	0.497268	0.50838	0.872551	GA2	0.3	0.001	0.05
SuSiE-Inf	bin	sim3	6	172	141	221	0.549521	0.437659	0.487252	0.854322	GA2	0.3	0.001	0.05
SuSiE-Inf	bin	sim3	7	184	140	210	0.567901	0.467005	0.512535	0.886445	GA2	0.3	0.001	0.05
SuSiE-Inf	bin	sim3	8	179	134	221	0.571885	0.4475	0.502104	0.891518	GA2	0.3	0.001	0.05
SuSiE-Inf	bin	sim3	9	175	146	213	0.545171	0.451031	0.493653	0.877348	GA2	0.3	0.001	0.05
SuSiE-Inf	bin	sim3	10	185	136	213	0.576324	0.464824	0.514604	0.896676	GA2	0.3	0.001	0.05
SuSiE-Inf	bin	sim4	1	220	180	134	0.55	0.621469	0.583554	0.913273	GA2	0.3	0.001	0.15
SuSiE-Inf	bin	sim4	2	226	178	130	0.559406	0.634831	0.594737	0.908511	GA2	0.3	0.001	0.15
SuSiE-Inf	bin	sim4	3	220	167	147	0.568475	0.599455	0.583554	0.899728	GA2	0.3	0.001	0.15
SuSiE-Inf	bin	sim4	4	224	171	139	0.567089	0.61708	0.591029	0.91643	GA2	0.3	0.001	0.15
SuSiE-Inf	bin	sim4	5	218	186	130	0.539604	0.626437	0.579787	0.914163	GA2	0.3	0.001	0.15
SuSiE-Inf	bin	sim4	6	199	175	160	0.532086	0.554318	0.542974	0.905498	GA2	0.3	0.001	0.15
SuSiE-Inf	bin	sim4	7	218	172	144	0.558974	0.60221	0.579787	0.916646	GA2	0.3	0.001	0.15
SuSiE-Inf	bin	sim4	8	230	156	148	0.595855	0.608466	0.602094	0.922013	GA2	0.3	0.001	0.15
SuSiE-Inf	bin	sim4	9	228	179	127	0.560197	0.642254	0.598425	0.896031	GA2	0.3	0.001	0.15
SuSiE-Inf	bin	sim4	10	246	167	121	0.595642	0.6703	0.630769	0.915568	GA2	0.3	0.001	0.15
SuSiE-Inf	bin	sim5	1	239	1743	3354	0.120585	0.0665182	0.0857399	0.697756	GA1	0.3	0.01	0.05
SuSiE-Inf	bin	sim5	2	237	1649	3450	0.125663	0.0642799	0.0850529	0.697375	GA1	0.3	0.01	0.05
SuSiE-Inf	bin	sim5	3	225	1727	3384	0.115266	0.0623441	0.0809207	0.705927	GA1	0.3	0.01	0.05
SuSiE-Inf	bin	sim5	4	250	1799	3287	0.122011	0.0706814	0.0895095	0.699767	GA1	0.3	0.01	0.05
SuSiE-Inf	bin	sim5	5	255	1790	3291	0.124694	0.071912	0.091218	0.700916	GA1	0.3	0.01	0.05
SuSiE-Inf	bin	sim5	6	240	1873	3223	0.113583	0.0693041	0.0860832	0.691251	GA1	0.3	0.01	0.05
SuSiE-Inf	bin	sim5	7	206	1605	3525	0.113749	0.0552131	0.0743414	0.702039	GA1	0.3	0.01	0.05
SuSiE-Inf	bin	sim5	8	249	1847	3240	0.118798	0.0713672	0.0891674	0.698008	GA1	0.3	0.01	0.05
SuSiE-Inf	bin	sim5	9	225	1652	3459	0.119872	0.0610749	0.0809207	0.703885	GA1	0.3	0.01	0.05
SuSiE-Inf	bin	sim5	10	251	1740	3345	0.126067	0.0697998	0.0898514	0.693351	GA1	0.3	0.01	0.05
SuSiE-Inf	bin	sim6	1	461	3315	1560	0.122087	0.228105	0.159048	0.744051	GA1	0.3	0.01	0.15
SuSiE-Inf	bin	sim6	2	443	3218	1675	0.121005	0.20916	0.153314	0.747532	GA1	0.3	0.01	0.15
SuSiE-Inf	bin	sim6	3	439	3389	1508	0.114681	0.225475	0.152035	0.750539	GA1	0.3	0.01	0.15
SuSiE-Inf	bin	sim6	4	436	3250	1650	0.118285	0.209012	0.151074	0.739727	GA1	0.3	0.01	0.15
SuSiE-Inf	bin	sim6	5	430	3231	1675	0.117454	0.204276	0.14915	0.751051	GA1	0.3	0.01	0.15
SuSiE-Inf	bin	sim6	6	429	3254	1653	0.116481	0.206052	0.148829	0.74308	GA1	0.3	0.01	0.15
SuSiE-Inf	bin	sim6	7	417	3207	1712	0.115066	0.195867	0.144968	0.750626	GA1	0.3	0.01	0.15
SuSiE-Inf	bin	sim6	8	428	3372	1536	0.112632	0.217923	0.148508	0.752627	GA1	0.3	0.01	0.15
SuSiE-Inf	bin	sim6	9	448	3192	1696	0.123077	0.208955	0.15491	0.748687	GA1	0.3	0.01	0.15
SuSiE-Inf	bin	sim6	10	427	3264	1645	0.115687	0.206081	0.148187	0.745158	GA1	0.3	0.01	0.15
SuSiE-Inf	bin	sim7	1	203	1731	3403	0.104964	0.0562951	0.0732852	0.670231	GA2	0.3	0.01	0.05
SuSiE-Inf	bin	sim7	2	183	1544	3610	0.105964	0.0482468	0.0663043	0.671341	GA2	0.3	0.01	0.05
SuSiE-Inf	bin	sim7	3	164	1533	3640	0.0966411	0.0431125	0.0596255	0.674409	GA2	0.3	0.01	0.05
SuSiE-Inf	bin	sim7	4	199	1678	3460	0.10602	0.0543864	0.0718931	0.674936	GA2	0.3	0.01	0.05
SuSiE-Inf	bin	sim7	5	201	1705	3431	0.105456	0.0553414	0.0725894	0.67314	GA2	0.3	0.01	0.05
SuSiE-Inf	bin	sim7	6	188	1597	3552	0.105322	0.0502674	0.0680543	0.670682	GA2	0.3	0.01	0.05
SuSiE-Inf	bin	sim7	7	204	1755	3378	0.104135	0.0569514	0.0736329	0.66826	GA2	0.3	0.01	0.05
SuSiE-Inf	bin	sim7	8	179	1590	3568	0.101187	0.0477716	0.0649021	0.668898	GA2	0.3	0.01	0.05
SuSiE-Inf	bin	sim7	9	182	1611	3544	0.101506	0.0488459	0.065954	0.671228	GA2	0.3	0.01	0.05
SuSiE-Inf	bin	sim7	10	188	1644	3505	0.10262	0.0509071	0.0680543	0.674361	GA2	0.3	0.01	0.05
SuSiE-Inf	bin	sim8	1	347	2712	2278	0.113436	0.13219	0.122097	0.722012	GA2	0.3	0.01	0.15
SuSiE-Inf	bin	sim8	2	347	2803	2187	0.110159	0.136938	0.122097	0.719111	GA2	0.3	0.01	0.15
SuSiE-Inf	bin	sim8	3	341	2889	2107	0.105573	0.139297	0.120113	0.727743	GA2	0.3	0.01	0.15
SuSiE-Inf	bin	sim8	4	347	2743	2247	0.112298	0.13377	0.122097	0.719818	GA2	0.3	0.01	0.15
SuSiE-Inf	bin	sim8	5	364	2947	2026	0.109937	0.152301	0.127697	0.727868	GA2	0.3	0.01	0.15
SuSiE-Inf	bin	sim8	6	329	2811	2197	0.104777	0.130245	0.116131	0.719897	GA2	0.3	0.01	0.15
SuSiE-Inf	bin	sim8	7	390	2918	2029	0.117896	0.161224	0.136197	0.722089	GA2	0.3	0.01	0.15
SuSiE-Inf	bin	sim8	8	338	2778	2221	0.108472	0.132083	0.119119	0.720593	GA2	0.3	0.01	0.15
SuSiE-Inf	bin	sim8	9	384	2861	2092	0.118336	0.155089	0.134242	0.722589	GA2	0.3	0.01	0.15
SuSiE-Inf	bin	sim8	10	364	2925	2048	0.110672	0.150912	0.127697	0.723614	GA2	0.3	0.01	0.15
SuSiE-Inf	bin	sim9	1	104	86	343	0.547368	0.232662	0.326531	0.838598	GA1	0.1	0.001	0.05
SuSiE-Inf	bin	sim9	2	121	89	323	0.57619	0.272523	0.370031	0.84662	GA1	0.1	0.001	0.05
SuSiE-Inf	bin	sim9	3	107	88	338	0.548718	0.240449	0.334375	0.822052	GA1	0.1	0.001	0.05
SuSiE-Inf	bin	sim9	4	114	99	320	0.535211	0.262673	0.352396	0.833213	GA1	0.1	0.001	0.05
SuSiE-Inf	bin	sim9	5	107	107	319	0.5	0.251174	0.334375	0.824769	GA1	0.1	0.001	0.05
SuSiE-Inf	bin	sim9	6	114	94	325	0.548077	0.259681	0.352396	0.812395	GA1	0.1	0.001	0.05
SuSiE-Inf	bin	sim9	7	93	99	341	0.484375	0.214286	0.297125	0.817524	GA1	0.1	0.001	0.05
SuSiE-Inf	bin	sim9	8	106	104	323	0.504762	0.247086	0.331768	0.833912	GA1	0.1	0.001	0.05
SuSiE-Inf	bin	sim9	9	115	92	326	0.555556	0.260771	0.354938	0.829276	GA1	0.1	0.001	0.05
SuSiE-Inf	bin	sim9	10	110	96	327	0.533981	0.251716	0.342146	0.839851	GA1	0.1	0.001	0.05
SuSiE-Inf	bin	sim10	1	158	133	242	0.542955	0.395	0.457308	0.886644	GA1	0.1	0.001	0.15
SuSiE-Inf	bin	sim10	2	182	123	228	0.596721	0.443902	0.509091	0.882869	GA1	0.1	0.001	0.15
SuSiE-Inf	bin	sim10	3	178	129	226	0.579805	0.440594	0.500703	0.859223	GA1	0.1	0.001	0.15
SuSiE-Inf	bin	sim10	4	166	134	233	0.553333	0.41604	0.474964	0.893414	GA1	0.1	0.001	0.15
SuSiE-Inf	bin	sim10	5	176	147	210	0.544892	0.455959	0.496474	0.868371	GA1	0.1	0.001	0.15
SuSiE-Inf	bin	sim10	6	173	152	208	0.532308	0.454068	0.490085	0.875044	GA1	0.1	0.001	0.15
SuSiE-Inf	bin	sim10	7	158	147	228	0.518033	0.409326	0.457308	0.868412	GA1	0.1	0.001	0.15
SuSiE-Inf	bin	sim10	8	168	142	223	0.541935	0.429668	0.479315	0.891726	GA1	0.1	0.001	0.15
SuSiE-Inf	bin	sim10	9	175	133	225	0.568182	0.4375	0.49435	0.868931	GA1	0.1	0.001	0.15
SuSiE-Inf	bin	sim10	10	172	136	225	0.558442	0.433249	0.487943	0.87498	GA1	0.1	0.001	0.15
SuSiE-Inf	bin	sim11	1	69	85	380	0.448052	0.153675	0.228856	0.793236	GA2	0.1	0.001	0.05
SuSiE-Inf	bin	sim11	2	86	78	370	0.52439	0.188596	0.277419	0.799353	GA2	0.1	0.001	0.05
SuSiE-Inf	bin	sim11	3	94	79	361	0.543353	0.206593	0.299363	0.794419	GA2	0.1	0.001	0.05
SuSiE-Inf	bin	sim11	4	79	80	375	0.496855	0.174009	0.257749	0.787695	GA2	0.1	0.001	0.05
SuSiE-Inf	bin	sim11	5	100	101	333	0.497512	0.230947	0.315457	0.811261	GA2	0.1	0.001	0.05
SuSiE-Inf	bin	sim11	6	93	90	351	0.508197	0.209459	0.296651	0.803724	GA2	0.1	0.001	0.05
SuSiE-Inf	bin	sim11	7	80	74	380	0.519481	0.173913	0.260586	0.800106	GA2	0.1	0.001	0.05
SuSiE-Inf	bin	sim11	8	69	65	400	0.514925	0.147122	0.228856	0.786508	GA2	0.1	0.001	0.05
SuSiE-Inf	bin	sim11	9	77	63	394	0.55	0.163482	0.252046	0.765512	GA2	0.1	0.001	0.05
SuSiE-Inf	bin	sim11	10	106	93	335	0.532663	0.240363	0.33125	0.808279	GA2	0.1	0.001	0.05
SuSiE-Inf	bin	sim12	1	133	115	286	0.53629	0.317422	0.398801	0.85106	GA2	0.1	0.001	0.15
SuSiE-Inf	bin	sim12	2	141	121	272	0.538168	0.341404	0.417778	0.841855	GA2	0.1	0.001	0.15
SuSiE-Inf	bin	sim12	3	144	116	274	0.553846	0.344498	0.424779	0.845589	GA2	0.1	0.001	0.15
SuSiE-Inf	bin	sim12	4	126	123	285	0.506024	0.306569	0.381818	0.834174	GA2	0.1	0.001	0.15
SuSiE-Inf	bin	sim12	5	148	134	252	0.524823	0.37	0.434018	0.867233	GA2	0.1	0.001	0.15
SuSiE-Inf	bin	sim12	6	131	123	280	0.515748	0.318735	0.393985	0.850832	GA2	0.1	0.001	0.15
SuSiE-Inf	bin	sim12	7	136	131	267	0.509363	0.337469	0.40597	0.854869	GA2	0.1	0.001	0.15
SuSiE-Inf	bin	sim12	8	121	105	308	0.535398	0.282051	0.369466	0.838588	GA2	0.1	0.001	0.15
SuSiE-Inf	bin	sim12	9	126	98	310	0.5625	0.288991	0.381818	0.820939	GA2	0.1	0.001	0.15
SuSiE-Inf	bin	sim12	10	153	131	250	0.538732	0.379653	0.445415	0.857589	GA2	0.1	0.001	0.15
SuSiE-Inf	bin	sim13	1	24	304	5008	0.0731707	0.00476948	0.00895522	0.611661	GA1	0.1	0.01	0.05
SuSiE-Inf	bin	sim13	2	17	222	5097	0.0711297	0.00332421	0.00635158	0.612342	GA1	0.1	0.01	0.05
SuSiE-Inf	bin	sim13	3	28	384	4924	0.0679612	0.00565428	0.01044	0.611791	GA1	0.1	0.01	0.05
SuSiE-Inf	bin	sim13	4	35	296	5005	0.10574	0.00694444	0.013033	0.608218	GA1	0.1	0.01	0.05
SuSiE-Inf	bin	sim13	5	26	418	4892	0.0585586	0.0052867	0.00969787	0.616829	GA1	0.1	0.01	0.05
SuSiE-Inf	bin	sim13	6	24	304	5008	0.0731707	0.00476948	0.00895522	0.613505	GA1	0.1	0.01	0.05
SuSiE-Inf	bin	sim13	7	26	301	5009	0.0795107	0.00516385	0.00969787	0.608913	GA1	0.1	0.01	0.05
SuSiE-Inf	bin	sim13	8	32	326	4978	0.0893855	0.00638723	0.0119225	0.612824	GA1	0.1	0.01	0.05
SuSiE-Inf	bin	sim13	9	37	378	4921	0.0891566	0.00746269	0.0137726	0.608415	GA1	0.1	0.01	0.05
SuSiE-Inf	bin	sim13	10	32	320	4984	0.0909091	0.00637959	0.0119225	0.614311	GA1	0.1	0.01	0.05
SuSiE-Inf	bin	sim14	1	104	760	4472	0.12037	0.0227273	0.0382353	0.666219	GA1	0.1	0.01	0.15
SuSiE-Inf	bin	sim14	2	111	814	4411	0.12	0.0245467	0.0407564	0.66674	GA1	0.1	0.01	0.15
SuSiE-Inf	bin	sim14	3	86	740	4510	0.104116	0.0187119	0.0317226	0.665329	GA1	0.1	0.01	0.15
SuSiE-Inf	bin	sim14	4	102	788	4446	0.114607	0.0224274	0.0375138	0.666631	GA1	0.1	0.01	0.15
SuSiE-Inf	bin	sim14	5	112	949	4275	0.105561	0.02553	0.041116	0.668749	GA1	0.1	0.01	0.15
SuSiE-Inf	bin	sim14	6	138	1027	4171	0.118455	0.032026	0.0504202	0.667712	GA1	0.1	0.01	0.15
SuSiE-Inf	bin	sim14	7	110	821	4405	0.118153	0.0243632	0.0403966	0.65349	GA1	0.1	0.01	0.15
SuSiE-Inf	bin	sim14	8	125	894	4317	0.122669	0.0281405	0.0457792	0.661644	GA1	0.1	0.01	0.15
SuSiE-Inf	bin	sim14	9	105	851	4380	0.109833	0.0234114	0.0385958	0.666512	GA1	0.1	0.01	0.15
SuSiE-Inf	bin	sim14	10	102	858	4376	0.10625	0.022778	0.0375138	0.667117	GA1	0.1	0.01	0.15
SuSiE-Inf	bin	sim15	1	36	465	4836	0.0718563	0.00738916	0.0134003	0.594824	GA2	0.1	0.01	0.05
SuSiE-Inf	bin	sim15	2	57	530	4750	0.0971039	0.0118577	0.0211346	0.599266	GA2	0.1	0.01	0.05
SuSiE-Inf	bin	sim15	3	55	590	4692	0.0852713	0.0115863	0.0204006	0.600694	GA2	0.1	0.01	0.05
SuSiE-Inf	bin	sim15	4	57	587	4693	0.0885093	0.012	0.0211346	0.604889	GA2	0.1	0.01	0.05
SuSiE-Inf	bin	sim15	5	52	522	4763	0.0905923	0.0107996	0.0192986	0.592066	GA2	0.1	0.01	0.05
SuSiE-Inf	bin	sim15	6	64	710	4563	0.0826873	0.0138319	0.0236993	0.595991	GA2	0.1	0.01	0.05
SuSiE-Inf	bin	sim15	7	54	586	4697	0.084375	0.011366	0.0200334	0.594072	GA2	0.1	0.01	0.05
SuSiE-Inf	bin	sim15	8	45	468	4824	0.0877193	0.00924214	0.0167224	0.595487	GA2	0.1	0.01	0.05
SuSiE-Inf	bin	sim15	9	43	557	4737	0.0716667	0.00899582	0.0159851	0.59672	GA2	0.1	0.01	0.05
SuSiE-Inf	bin	sim15	10	49	546	4742	0.0823529	0.0102275	0.0181953	0.586719	GA2	0.1	0.01	0.05
SuSiE-Inf	bin	sim16	1	111	1044	4182	0.0961039	0.025856	0.0407489	0.637675	GA2	0.1	0.01	0.15
SuSiE-Inf	bin	sim16	2	106	910	4321	0.104331	0.023944	0.0389491	0.639498	GA2	0.1	0.01	0.15
SuSiE-Inf	bin	sim16	3	126	1151	4060	0.0986688	0.0301003	0.0461285	0.639397	GA2	0.1	0.01	0.15
SuSiE-Inf	bin	sim16	4	121	1046	4170	0.103685	0.0281986	0.0443386	0.645207	GA2	0.1	0.01	0.15
SuSiE-Inf	bin	sim16	5	117	1120	4100	0.0945837	0.0277448	0.0429043	0.634679	GA2	0.1	0.01	0.15
SuSiE-Inf	bin	sim16	6	108	989	4240	0.0984503	0.024839	0.0396694	0.637868	GA2	0.1	0.01	0.15
SuSiE-Inf	bin	sim16	7	111	1071	4155	0.0939086	0.0260197	0.0407489	0.636498	GA2	0.1	0.01	0.15
SuSiE-Inf	bin	sim16	8	113	1042	4182	0.0978355	0.0263097	0.0414679	0.638473	GA2	0.1	0.01	0.15
SuSiE-Inf	bin	sim16	9	115	1073	4149	0.0968013	0.02697	0.0421864	0.63572	GA2	0.1	0.01	0.15
SuSiE-Inf	bin	sim16	10	119	1042	4176	0.102498	0.0277066	0.0436217	0.63782	GA2	0.1	0.01	0.15
FINEMAP	cont	sim1	1	281	179	73	0.61087	0.793785	0.690418	0.946132	GA1	0.3	0.001	NA
FINEMAP	cont	sim1	2	270	201	62	0.573248	0.813253	0.672478	0.94622	GA1	0.3	0.001	NA
FINEMAP	cont	sim1	3	272	193	68	0.584946	0.8	0.675776	0.947379	GA1	0.3	0.001	NA
FINEMAP	cont	sim1	4	252	195	86	0.563758	0.745562	0.642038	0.955272	GA1	0.3	0.001	NA
FINEMAP	cont	sim1	5	281	190	62	0.596603	0.819242	0.690418	0.952238	GA1	0.3	0.001	NA
FINEMAP	cont	sim1	6	280	195	58	0.589474	0.828402	0.688807	0.942463	GA1	0.3	0.001	NA
FINEMAP	cont	sim1	7	280	185	68	0.602151	0.804598	0.688807	0.948672	GA1	0.3	0.001	NA
FINEMAP	cont	sim1	8	258	197	78	0.567033	0.767857	0.652339	0.948093	GA1	0.3	0.001	NA
FINEMAP	cont	sim1	9	273	187	73	0.593478	0.789017	0.677419	0.947373	GA1	0.3	0.001	NA
FINEMAP	cont	sim1	10	246	221	66	0.526767	0.788462	0.631579	0.945395	GA1	0.3	0.001	NA
FINEMAP	cont	sim2	1	260	189	85	0.579065	0.753623	0.654912	0.943	GA2	0.3	0.001	NA
FINEMAP	cont	sim2	2	253	197	84	0.562222	0.750742	0.642948	0.942038	GA2	0.3	0.001	NA
FINEMAP	cont	sim2	3	255	191	88	0.571749	0.74344	0.646388	0.93986	GA2	0.3	0.001	NA
FINEMAP	cont	sim2	4	268	184	82	0.59292	0.765714	0.668329	0.940256	GA2	0.3	0.001	NA
FINEMAP	cont	sim2	5	252	202	80	0.555066	0.759036	0.641221	0.944381	GA2	0.3	0.001	NA
FINEMAP	cont	sim2	6	252	198	84	0.56	0.75	0.641221	0.940283	GA2	0.3	0.001	NA
FINEMAP	cont	sim2	7	249	195	90	0.560811	0.734513	0.636015	0.939606	GA2	0.3	0.001	NA
FINEMAP	cont	sim2	8	264	181	89	0.593258	0.747875	0.661654	0.944023	GA2	0.3	0.001	NA
FINEMAP	cont	sim2	9	268	188	78	0.587719	0.774566	0.668329	0.942681	GA2	0.3	0.001	NA
FINEMAP	cont	sim2	10	281	185	68	0.603004	0.805158	0.689571	0.955075	GA2	0.3	0.001	NA
FINEMAP	cont	sim3	1	550	4641	145	0.105953	0.791367	0.186884	0.799779	GA1	0.3	0.01	NA
FINEMAP	cont	sim3	2	538	4618	180	0.104344	0.749304	0.18318	0.803436	GA1	0.3	0.01	NA
FINEMAP	cont	sim3	3	535	4600	201	0.104187	0.726902	0.182252	0.811209	GA1	0.3	0.01	NA
FINEMAP	cont	sim3	4	522	4570	244	0.102514	0.681462	0.178218	0.804565	GA1	0.3	0.01	NA
FINEMAP	cont	sim3	5	537	4593	206	0.104678	0.722746	0.182871	0.810544	GA1	0.3	0.01	NA
FINEMAP	cont	sim3	6	527	4618	191	0.10243	0.733983	0.179771	0.796629	GA1	0.3	0.01	NA
FINEMAP	cont	sim3	7	514	4578	244	0.100943	0.6781	0.175726	0.810788	GA1	0.3	0.01	NA
FINEMAP	cont	sim3	8	540	4615	181	0.104753	0.74896	0.183799	0.810937	GA1	0.3	0.01	NA
FINEMAP	cont	sim3	9	539	4629	168	0.104296	0.762376	0.183489	0.804275	GA1	0.3	0.01	NA
FINEMAP	cont	sim3	10	542	4599	195	0.105427	0.735414	0.184416	0.802423	GA1	0.3	0.01	NA
FINEMAP	cont	sim4	1	526	4356	455	0.107743	0.536188	0.17943	0.794837	GA2	0.3	0.01	NA
FINEMAP	cont	sim4	2	517	4349	471	0.106247	0.523279	0.176631	0.78657	GA2	0.3	0.01	NA
FINEMAP	cont	sim4	3	472	4390	475	0.0970794	0.498416	0.162506	0.787501	GA2	0.3	0.01	NA
FINEMAP	cont	sim4	4	488	4378	471	0.100288	0.508863	0.167554	0.788875	GA2	0.3	0.01	NA
FINEMAP	cont	sim4	5	518	4375	444	0.105866	0.538462	0.176943	0.791319	GA2	0.3	0.01	NA
FINEMAP	cont	sim4	6	524	4377	436	0.106917	0.545833	0.178809	0.785275	GA2	0.3	0.01	NA
FINEMAP	cont	sim4	7	522	4426	389	0.105497	0.572997	0.178187	0.78809	GA2	0.3	0.01	NA
FINEMAP	cont	sim4	8	511	4396	430	0.104137	0.543039	0.174761	0.786618	GA2	0.3	0.01	NA
FINEMAP	cont	sim4	9	508	4411	418	0.103273	0.548596	0.173824	0.785734	GA2	0.3	0.01	NA
FINEMAP	cont	sim4	10	511	4495	331	0.102078	0.606888	0.174761	0.792994	GA2	0.3	0.01	NA
FINEMAP	cont	sim5	1	228	161	144	0.586118	0.612903	0.599212	0.928788	GA1	0.1	0.001	NA
FINEMAP	cont	sim5	2	248	160	125	0.607843	0.664879	0.635083	0.918478	GA1	0.1	0.001	NA
FINEMAP	cont	sim5	3	237	160	136	0.596977	0.635389	0.615584	0.902525	GA1	0.1	0.001	NA
FINEMAP	cont	sim5	4	229	171	133	0.5725	0.632597	0.60105	0.925937	GA1	0.1	0.001	NA
FINEMAP	cont	sim5	5	232	185	116	0.556355	0.666667	0.606536	0.914512	GA1	0.1	0.001	NA
FINEMAP	cont	sim5	6	224	172	137	0.565657	0.620499	0.59181	0.917946	GA1	0.1	0.001	NA
FINEMAP	cont	sim5	7	222	174	137	0.560606	0.618384	0.588079	0.911921	GA1	0.1	0.001	NA
FINEMAP	cont	sim5	8	223	184	126	0.547912	0.638968	0.589947	0.910597	GA1	0.1	0.001	NA
FINEMAP	cont	sim5	9	220	173	140	0.559796	0.611111	0.584329	0.906339	GA1	0.1	0.001	NA
FINEMAP	cont	sim5	10	233	174	126	0.572482	0.649025	0.608355	0.921299	GA1	0.1	0.001	NA
FINEMAP	cont	sim6	1	199	155	180	0.562147	0.525066	0.542974	0.897098	GA2	0.1	0.001	NA
FINEMAP	cont	sim6	2	209	172	153	0.548556	0.577348	0.562584	0.895885	GA2	0.1	0.001	NA
FINEMAP	cont	sim6	3	218	168	148	0.564767	0.595628	0.579787	0.89865	GA2	0.1	0.001	NA
FINEMAP	cont	sim6	4	189	157	188	0.546243	0.501326	0.522822	0.883753	GA2	0.1	0.001	NA
FINEMAP	cont	sim6	5	223	174	137	0.561713	0.619444	0.589168	0.918029	GA2	0.1	0.001	NA
FINEMAP	cont	sim6	6	200	171	163	0.539084	0.550964	0.544959	0.894076	GA2	0.1	0.001	NA
FINEMAP	cont	sim6	7	199	163	172	0.549724	0.536388	0.542974	0.908601	GA2	0.1	0.001	NA
FINEMAP	cont	sim6	8	186	148	200	0.556886	0.481865	0.516667	0.89064	GA2	0.1	0.001	NA
FINEMAP	cont	sim6	9	200	137	197	0.593472	0.503778	0.544959	0.880068	GA2	0.1	0.001	NA
FINEMAP	cont	sim6	10	209	165	160	0.558824	0.566396	0.562584	0.916915	GA2	0.1	0.001	NA
FINEMAP	cont	sim7	1	412	3043	1881	0.119247	0.179677	0.143354	0.718508	GA1	0.1	0.01	NA
FINEMAP	cont	sim7	2	385	3023	1928	0.112969	0.16645	0.134592	0.719524	GA1	0.1	0.01	NA
FINEMAP	cont	sim7	3	366	2877	2093	0.112858	0.148841	0.128376	0.719768	GA1	0.1	0.01	NA
FINEMAP	cont	sim7	4	369	3015	1952	0.109043	0.158983	0.12936	0.721851	GA1	0.1	0.01	NA
FINEMAP	cont	sim7	5	381	3038	1917	0.111436	0.165796	0.133287	0.716581	GA1	0.1	0.01	NA
FINEMAP	cont	sim7	6	395	3145	1796	0.111582	0.180283	0.137847	0.720691	GA1	0.1	0.01	NA
FINEMAP	cont	sim7	7	392	3125	1819	0.111459	0.177295	0.136872	0.707688	GA1	0.1	0.01	NA
FINEMAP	cont	sim7	8	377	2941	2018	0.113623	0.157411	0.13198	0.712857	GA1	0.1	0.01	NA
FINEMAP	cont	sim7	9	371	2993	1972	0.110285	0.158344	0.130016	0.723489	GA1	0.1	0.01	NA
FINEMAP	cont	sim7	10	377	3039	1920	0.110363	0.164127	0.13198	0.718482	GA1	0.1	0.01	NA
FINEMAP	cont	sim8	1	317	2688	2332	0.105491	0.119668	0.112133	0.676322	GA2	0.1	0.01	NA
FINEMAP	cont	sim8	2	311	2458	2568	0.112315	0.108024	0.110127	0.684372	GA2	0.1	0.01	NA
FINEMAP	cont	sim8	3	335	2661	2341	0.111816	0.125187	0.118124	0.685795	GA2	0.1	0.01	NA
FINEMAP	cont	sim8	4	354	2847	2136	0.11059	0.142169	0.124407	0.693186	GA2	0.1	0.01	NA
FINEMAP	cont	sim8	5	299	2513	2525	0.10633	0.105878	0.106104	0.678908	GA2	0.1	0.01	NA
FINEMAP	cont	sim8	6	288	2478	2571	0.104121	0.100735	0.1024	0.680635	GA2	0.1	0.01	NA
FINEMAP	cont	sim8	7	299	2596	2442	0.103282	0.109084	0.106104	0.688203	GA2	0.1	0.01	NA
FINEMAP	cont	sim8	8	322	2575	2440	0.111149	0.116582	0.113801	0.689196	GA2	0.1	0.01	NA
FINEMAP	cont	sim8	9	297	2499	2541	0.106223	0.104651	0.105431	0.683962	GA2	0.1	0.01	NA
FINEMAP	cont	sim8	10	311	2542	2484	0.109008	0.11127	0.110127	0.681931	GA2	0.1	0.01	NA
FINEMAP	bin	sim1	1	201	142	190	0.586006	0.514066	0.547684	0.888156	GA1	0.3	0.001	0.05
FINEMAP	bin	sim1	2	196	161	176	0.54902	0.526882	0.537723	0.886339	GA1	0.3	0.001	0.05
FINEMAP	bin	sim1	3	199	155	179	0.562147	0.526455	0.543716	0.890877	GA1	0.3	0.001	0.05
FINEMAP	bin	sim1	4	183	158	192	0.536657	0.488	0.511173	0.900959	GA1	0.3	0.001	0.05
FINEMAP	bin	sim1	5	209	136	188	0.605797	0.526448	0.563342	0.894676	GA1	0.3	0.001	0.05
FINEMAP	bin	sim1	6	203	159	171	0.560773	0.542781	0.55163	0.901469	GA1	0.3	0.001	0.05
FINEMAP	bin	sim1	7	207	151	175	0.578212	0.541885	0.559459	0.903928	GA1	0.3	0.001	0.05
FINEMAP	bin	sim1	8	191	156	186	0.550432	0.506631	0.527624	0.899321	GA1	0.3	0.001	0.05
FINEMAP	bin	sim1	9	197	151	185	0.566092	0.515707	0.539726	0.891649	GA1	0.3	0.001	0.05
FINEMAP	bin	sim1	10	185	187	161	0.497312	0.534682	0.51532	0.883134	GA1	0.3	0.001	0.05
FINEMAP	bin	sim2	1	235	160	138	0.594937	0.630027	0.611979	0.916825	GA1	0.3	0.001	0.15
FINEMAP	bin	sim2	2	238	188	107	0.558685	0.689855	0.61738	0.910917	GA1	0.3	0.001	0.15
FINEMAP	bin	sim2	3	238	181	114	0.568019	0.676136	0.61738	0.915878	GA1	0.3	0.001	0.15
FINEMAP	bin	sim2	4	232	174	127	0.571429	0.64624	0.606536	0.930827	GA1	0.3	0.001	0.15
FINEMAP	bin	sim2	5	254	160	119	0.613527	0.680965	0.645489	0.915018	GA1	0.3	0.001	0.15
FINEMAP	bin	sim2	6	237	182	114	0.565632	0.675214	0.615584	0.929282	GA1	0.3	0.001	0.15
FINEMAP	bin	sim2	7	241	171	121	0.584951	0.665746	0.622739	0.929828	GA1	0.3	0.001	0.15
FINEMAP	bin	sim2	8	231	179	123	0.563415	0.652542	0.604712	0.927051	GA1	0.3	0.001	0.15
FINEMAP	bin	sim2	9	245	175	113	0.583333	0.684358	0.62982	0.914996	GA1	0.3	0.001	0.15
FINEMAP	bin	sim2	10	229	194	110	0.541371	0.675516	0.60105	0.912952	GA1	0.3	0.001	0.15
FINEMAP	bin	sim3	1	176	150	208	0.539877	0.458333	0.495775	0.882526	GA2	0.3	0.001	0.05
FINEMAP	bin	sim3	2	170	156	208	0.521472	0.449735	0.482955	0.865304	GA2	0.3	0.001	0.05
FINEMAP	bin	sim3	3	169	132	233	0.561462	0.420398	0.480797	0.862411	GA2	0.3	0.001	0.05
FINEMAP	bin	sim3	4	183	156	195	0.539823	0.484127	0.51046	0.875034	GA2	0.3	0.001	0.05
FINEMAP	bin	sim3	5	187	167	180	0.528249	0.509537	0.518724	0.861017	GA2	0.3	0.001	0.05
FINEMAP	bin	sim3	6	167	143	224	0.53871	0.42711	0.476462	0.845103	GA2	0.3	0.001	0.05
FINEMAP	bin	sim3	7	184	141	209	0.566154	0.468193	0.512535	0.88371	GA2	0.3	0.001	0.05
FINEMAP	bin	sim3	8	180	134	220	0.573248	0.45	0.504202	0.887713	GA2	0.3	0.001	0.05
FINEMAP	bin	sim3	9	178	141	215	0.557994	0.452926	0.5	0.8674	GA2	0.3	0.001	0.05
FINEMAP	bin	sim3	10	187	141	206	0.570122	0.475827	0.518724	0.891858	GA2	0.3	0.001	0.05
FINEMAP	bin	sim4	1	222	175	137	0.559194	0.618384	0.587302	0.915143	GA2	0.3	0.001	0.15
FINEMAP	bin	sim4	2	222	179	133	0.553616	0.625352	0.587302	0.902931	GA2	0.3	0.001	0.15
FINEMAP	bin	sim4	3	221	168	145	0.568123	0.603825	0.58543	0.89644	GA2	0.3	0.001	0.15
FINEMAP	bin	sim4	4	230	171	133	0.573566	0.633609	0.602094	0.906022	GA2	0.3	0.001	0.15
FINEMAP	bin	sim4	5	214	190	130	0.529703	0.622093	0.572193	0.910687	GA2	0.3	0.001	0.15
FINEMAP	bin	sim4	6	204	171	159	0.544	0.561983	0.552846	0.895711	GA2	0.3	0.001	0.15
FINEMAP	bin	sim4	7	216	174	144	0.553846	0.6	0.576	0.915106	GA2	0.3	0.001	0.15
FINEMAP	bin	sim4	8	227	155	152	0.594241	0.598945	0.596583	0.925763	GA2	0.3	0.001	0.15
FINEMAP	bin	sim4	9	226	179	129	0.558025	0.63662	0.594737	0.899132	GA2	0.3	0.001	0.15
FINEMAP	bin	sim4	10	239	167	128	0.58867	0.651226	0.61837	0.914475	GA2	0.3	0.001	0.15
FINEMAP	bin	sim5	1	260	2043	3033	0.112896	0.0789554	0.0929235	0.670327	GA1	0.3	0.01	0.05
FINEMAP	bin	sim5	2	233	1835	3268	0.112669	0.0665524	0.0836775	0.671482	GA1	0.3	0.01	0.05
FINEMAP	bin	sim5	3	252	1954	3130	0.114234	0.0745121	0.0901933	0.680189	GA1	0.3	0.01	0.05
FINEMAP	bin	sim5	4	263	2106	2967	0.111017	0.0814241	0.0939453	0.671199	GA1	0.3	0.01	0.05
FINEMAP	bin	sim5	5	256	2050	3030	0.111015	0.0779063	0.0915594	0.674589	GA1	0.3	0.01	0.05
FINEMAP	bin	sim5	6	261	2160	2915	0.107807	0.0821788	0.0932642	0.667979	GA1	0.3	0.01	0.05
FINEMAP	bin	sim5	7	229	1915	3192	0.10681	0.0669395	0.0823001	0.671237	GA1	0.3	0.01	0.05
FINEMAP	bin	sim5	8	278	2143	2915	0.114829	0.0870655	0.0990381	0.671835	GA1	0.3	0.01	0.05
FINEMAP	bin	sim5	9	244	1883	3209	0.114716	0.0706632	0.0874552	0.675514	GA1	0.3	0.01	0.05
FINEMAP	bin	sim5	10	240	1989	3107	0.107672	0.071706	0.0860832	0.668363	GA1	0.3	0.01	0.05
FINEMAP	bin	sim6	1	457	3671	1208	0.110707	0.274474	0.157777	0.744746	GA1	0.3	0.01	0.15
FINEMAP	bin	sim6	2	440	3462	1434	0.112763	0.234792	0.152355	0.741231	GA1	0.3	0.01	0.15
FINEMAP	bin	sim6	3	470	3674	1192	0.113417	0.282792	0.161901	0.746691	GA1	0.3	0.01	0.15
FINEMAP	bin	sim6	4	430	3538	1368	0.108367	0.239155	0.14915	0.73568	GA1	0.3	0.01	0.15
FINEMAP	bin	sim6	5	463	3618	1255	0.113453	0.269499	0.159683	0.746938	GA1	0.3	0.01	0.15
FINEMAP	bin	sim6	6	445	3534	1357	0.111837	0.246948	0.153953	0.735884	GA1	0.3	0.01	0.15
FINEMAP	bin	sim6	7	430	3529	1377	0.108613	0.237963	0.14915	0.745908	GA1	0.3	0.01	0.15
FINEMAP	bin	sim6	8	427	3578	1331	0.106617	0.24289	0.148187	0.749207	GA1	0.3	0.01	0.15
FINEMAP	bin	sim6	9	450	3499	1387	0.113953	0.244965	0.155548	0.744237	GA1	0.3	0.01	0.15
FINEMAP	bin	sim6	10	453	3529	1354	0.113762	0.250692	0.156504	0.740431	GA1	0.3	0.01	0.15
FINEMAP	bin	sim7	1	200	1835	3302	0.0982801	0.0571102	0.0722413	0.64288	GA2	0.3	0.01	0.05
FINEMAP	bin	sim7	2	192	1655	3490	0.103952	0.0521456	0.069452	0.647252	GA2	0.3	0.01	0.05
FINEMAP	bin	sim7	3	171	1696	3470	0.0915908	0.0469651	0.0620915	0.649444	GA2	0.3	0.01	0.05
FINEMAP	bin	sim7	4	202	1801	3334	0.100849	0.0571267	0.0729374	0.646931	GA2	0.3	0.01	0.05
FINEMAP	bin	sim7	5	220	1856	3261	0.105973	0.0632002	0.0791794	0.645539	GA2	0.3	0.01	0.05
FINEMAP	bin	sim7	6	186	1680	3471	0.0996785	0.0508614	0.0673547	0.643886	GA2	0.3	0.01	0.05
FINEMAP	bin	sim7	7	212	1821	3304	0.104279	0.0602958	0.0764102	0.644298	GA2	0.3	0.01	0.05
FINEMAP	bin	sim7	8	196	1730	3411	0.101765	0.0543388	0.0708476	0.644596	GA2	0.3	0.01	0.05
FINEMAP	bin	sim7	9	199	1811	3327	0.099005	0.0564379	0.0718931	0.64693	GA2	0.3	0.01	0.05
FINEMAP	bin	sim7	10	186	1771	3380	0.0950434	0.0521593	0.0673547	0.646604	GA2	0.3	0.01	0.05
FINEMAP	bin	sim8	1	358	2938	2041	0.108617	0.149229	0.125724	0.706779	GA2	0.3	0.01	0.15
FINEMAP	bin	sim8	2	360	2990	1987	0.107463	0.153387	0.126382	0.702763	GA2	0.3	0.01	0.15
FINEMAP	bin	sim8	3	367	3154	1816	0.104232	0.168117	0.128682	0.711946	GA2	0.3	0.01	0.15
FINEMAP	bin	sim8	4	363	3034	1940	0.106859	0.15762	0.127368	0.706487	GA2	0.3	0.01	0.15
FINEMAP	bin	sim8	5	377	3102	1858	0.108364	0.16868	0.131957	0.712497	GA2	0.3	0.01	0.15
FINEMAP	bin	sim8	6	341	2991	2005	0.102341	0.145354	0.120113	0.703506	GA2	0.3	0.01	0.15
FINEMAP	bin	sim8	7	396	3156	1785	0.111486	0.181568	0.138148	0.710054	GA2	0.3	0.01	0.15
FINEMAP	bin	sim8	8	365	3028	1944	0.107574	0.158077	0.128025	0.706246	GA2	0.3	0.01	0.15
FINEMAP	bin	sim8	9	375	3047	1915	0.109585	0.163755	0.131303	0.708232	GA2	0.3	0.01	0.15
FINEMAP	bin	sim8	10	382	3169	1786	0.107575	0.176199	0.13359	0.708463	GA2	0.3	0.01	0.15
FINEMAP	bin	sim9	1	102	83	348	0.551351	0.226667	0.32126	0.84081	GA1	0.1	0.001	0.05
FINEMAP	bin	sim9	2	117	91	325	0.5625	0.264706	0.36	0.834424	GA1	0.1	0.001	0.05
FINEMAP	bin	sim9	3	109	91	333	0.545	0.246606	0.339564	0.814933	GA1	0.1	0.001	0.05
FINEMAP	bin	sim9	4	115	97	321	0.542453	0.263761	0.354938	0.825191	GA1	0.1	0.001	0.05
FINEMAP	bin	sim9	5	110	110	313	0.5	0.260047	0.342146	0.808733	GA1	0.1	0.001	0.05
FINEMAP	bin	sim9	6	108	97	328	0.526829	0.247706	0.336973	0.80711	GA1	0.1	0.001	0.05
FINEMAP	bin	sim9	7	87	94	352	0.480663	0.198178	0.280645	0.8097	GA1	0.1	0.001	0.05
FINEMAP	bin	sim9	8	106	103	324	0.507177	0.246512	0.331768	0.818642	GA1	0.1	0.001	0.05
FINEMAP	bin	sim9	9	116	95	322	0.549763	0.26484	0.357473	0.819472	GA1	0.1	0.001	0.05
FINEMAP	bin	sim9	10	108	97	328	0.526829	0.247706	0.336973	0.822411	GA1	0.1	0.001	0.05
FINEMAP	bin	sim10	1	159	126	248	0.557895	0.390663	0.459538	0.879783	GA1	0.1	0.001	0.15
FINEMAP	bin	sim10	2	175	125	233	0.583333	0.428922	0.49435	0.877153	GA1	0.1	0.001	0.15
FINEMAP	bin	sim10	3	173	127	233	0.576667	0.426108	0.490085	0.856513	GA1	0.1	0.001	0.15
FINEMAP	bin	sim10	4	165	134	234	0.551839	0.413534	0.472779	0.885659	GA1	0.1	0.001	0.15
FINEMAP	bin	sim10	5	176	145	212	0.548287	0.453608	0.496474	0.856471	GA1	0.1	0.001	0.15
FINEMAP	bin	sim10	6	170	152	211	0.52795	0.446194	0.483642	0.863879	GA1	0.1	0.001	0.15
FINEMAP	bin	sim10	7	158	146	229	0.519737	0.408269	0.457308	0.865768	GA1	0.1	0.001	0.15
FINEMAP	bin	sim10	8	163	142	228	0.534426	0.41688	0.468391	0.871581	GA1	0.1	0.001	0.15
FINEMAP	bin	sim10	9	174	134	225	0.564935	0.43609	0.492221	0.866114	GA1	0.1	0.001	0.15
FINEMAP	bin	sim10	10	174	139	220	0.555911	0.441624	0.492221	0.859245	GA1	0.1	0.001	0.15
FINEMAP	bin	sim11	1	68	84	382	0.447368	0.151111	0.225914	0.770616	GA2	0.1	0.001	0.05
FINEMAP	bin	sim11	2	85	80	369	0.515152	0.187225	0.274637	0.785397	GA2	0.1	0.001	0.05
FINEMAP	bin	sim11	3	92	79	363	0.538012	0.202198	0.29393	0.778935	GA2	0.1	0.001	0.05
FINEMAP	bin	sim11	4	74	77	383	0.490066	0.161926	0.243421	0.777037	GA2	0.1	0.001	0.05
FINEMAP	bin	sim11	5	96	102	336	0.484848	0.222222	0.304762	0.796156	GA2	0.1	0.001	0.05
FINEMAP	bin	sim11	6	85	89	360	0.488506	0.191011	0.274637	0.791552	GA2	0.1	0.001	0.05
FINEMAP	bin	sim11	7	78	71	385	0.52349	0.168467	0.254902	0.789707	GA2	0.1	0.001	0.05
FINEMAP	bin	sim11	8	65	68	401	0.488722	0.139485	0.217028	0.764851	GA2	0.1	0.001	0.05
FINEMAP	bin	sim11	9	78	66	390	0.541667	0.166667	0.254902	0.757754	GA2	0.1	0.001	0.05
FINEMAP	bin	sim11	10	104	94	336	0.525253	0.236364	0.326019	0.787931	GA2	0.1	0.001	0.05
FINEMAP	bin	sim12	1	129	119	286	0.520161	0.310843	0.38914	0.83665	GA2	0.1	0.001	0.15
FINEMAP	bin	sim12	2	141	119	274	0.542308	0.339759	0.417778	0.831856	GA2	0.1	0.001	0.15
FINEMAP	bin	sim12	3	140	111	283	0.557769	0.330969	0.41543	0.832681	GA2	0.1	0.001	0.15
FINEMAP	bin	sim12	4	123	121	290	0.504098	0.297821	0.374429	0.816011	GA2	0.1	0.001	0.15
FINEMAP	bin	sim12	5	148	134	252	0.524823	0.37	0.434018	0.854135	GA2	0.1	0.001	0.15
FINEMAP	bin	sim12	6	128	125	281	0.505929	0.312958	0.386707	0.828588	GA2	0.1	0.001	0.15
FINEMAP	bin	sim12	7	136	131	267	0.509363	0.337469	0.40597	0.845483	GA2	0.1	0.001	0.15
FINEMAP	bin	sim12	8	119	103	312	0.536036	0.276102	0.364472	0.827553	GA2	0.1	0.001	0.15
FINEMAP	bin	sim12	9	128	98	308	0.566372	0.293578	0.386707	0.808029	GA2	0.1	0.001	0.15
FINEMAP	bin	sim12	10	154	133	247	0.536585	0.38404	0.447674	0.847541	GA2	0.1	0.001	0.15
FINEMAP	bin	sim13	1	25	309	5002	0.0748503	0.00497315	0.00932662	0.599291	GA1	0.1	0.01	0.05
FINEMAP	bin	sim13	2	19	225	5092	0.0778689	0.00371747	0.00709617	0.601408	GA1	0.1	0.01	0.05
FINEMAP	bin	sim13	3	27	400	4909	0.0632319	0.00547002	0.010069	0.59737	GA1	0.1	0.01	0.05
FINEMAP	bin	sim13	4	28	301	5007	0.0851064	0.00556107	0.01044	0.595936	GA1	0.1	0.01	0.05
FINEMAP	bin	sim13	5	29	410	4897	0.0660592	0.00588713	0.0108108	0.603844	GA1	0.1	0.01	0.05
FINEMAP	bin	sim13	6	27	318	4991	0.0782609	0.00538063	0.010069	0.601887	GA1	0.1	0.01	0.05
FINEMAP	bin	sim13	7	24	326	4986	0.0685714	0.00479042	0.00895522	0.596456	GA1	0.1	0.01	0.05
FINEMAP	bin	sim13	8	24	320	4992	0.0697674	0.00478469	0.00895522	0.598994	GA1	0.1	0.01	0.05
FINEMAP	bin	sim13	9	37	369	4930	0.091133	0.00744916	0.0137726	0.597861	GA1	0.1	0.01	0.05
FINEMAP	bin	sim13	10	31	331	4974	0.0856354	0.00619381	0.0115521	0.600018	GA1	0.1	0.01	0.05
FINEMAP	bin	sim14	1	116	854	4366	0.119588	0.0258813	0.0425532	0.645729	GA1	0.1	0.01	0.15
FINEMAP	bin	sim14	2	96	899	4341	0.0964824	0.0216362	0.0353461	0.642282	GA1	0.1	0.01	0.15
FINEMAP	bin	sim14	3	104	922	4310	0.101365	0.0235614	0.0382353	0.641928	GA1	0.1	0.01	0.15
FINEMAP	bin	sim14	4	102	921	4313	0.0997067	0.0231031	0.0375138	0.644791	GA1	0.1	0.01	0.15
FINEMAP	bin	sim14	5	116	1057	4163	0.0988917	0.0271091	0.0425532	0.645548	GA1	0.1	0.01	0.15
FINEMAP	bin	sim14	6	124	1090	4122	0.102142	0.029204	0.0454212	0.641464	GA1	0.1	0.01	0.15
FINEMAP	bin	sim14	7	134	993	4209	0.1189	0.0308542	0.0489945	0.633194	GA1	0.1	0.01	0.15
FINEMAP	bin	sim14	8	123	995	4218	0.110018	0.0283345	0.0450632	0.638666	GA1	0.1	0.01	0.15
FINEMAP	bin	sim14	9	108	897	4331	0.107463	0.0243298	0.0396767	0.641362	GA1	0.1	0.01	0.15
FINEMAP	bin	sim14	10	123	1066	4147	0.103448	0.0288056	0.0450632	0.643231	GA1	0.1	0.01	0.15
FINEMAP	bin	sim15	1	42	478	4817	0.0807692	0.00864375	0.0156163	0.581638	GA2	0.1	0.01	0.05
FINEMAP	bin	sim15	2	53	541	4743	0.0892256	0.0110509	0.019666	0.583604	GA2	0.1	0.01	0.05
FINEMAP	bin	sim15	3	54	582	4701	0.0849057	0.0113565	0.0200334	0.58473	GA2	0.1	0.01	0.05
FINEMAP	bin	sim15	4	49	574	4714	0.0786517	0.0102876	0.0181953	0.590391	GA2	0.1	0.01	0.05
FINEMAP	bin	sim15	5	49	520	4768	0.086116	0.0101723	0.0181953	0.579243	GA2	0.1	0.01	0.05
FINEMAP	bin	sim15	6	60	686	4591	0.080429	0.0129005	0.0222346	0.577283	GA2	0.1	0.01	0.05
FINEMAP	bin	sim15	7	46	565	4726	0.0752864	0.00963956	0.0170908	0.580529	GA2	0.1	0.01	0.05
FINEMAP	bin	sim15	8	40	455	4842	0.0808081	0.00819336	0.0148782	0.581332	GA2	0.1	0.01	0.05
FINEMAP	bin	sim15	9	46	562	4729	0.0756579	0.00963351	0.0170908	0.577306	GA2	0.1	0.01	0.05
FINEMAP	bin	sim15	10	55	556	4726	0.0900164	0.0115039	0.0204006	0.577819	GA2	0.1	0.01	0.05
FINEMAP	bin	sim16	1	110	1088	4139	0.0918197	0.0258884	0.0403892	0.615439	GA2	0.1	0.01	0.15
FINEMAP	bin	sim16	2	111	982	4244	0.101555	0.0254879	0.0407489	0.624863	GA2	0.1	0.01	0.15
FINEMAP	bin	sim16	3	132	1180	4025	0.10061	0.0317537	0.0482721	0.616341	GA2	0.1	0.01	0.15
FINEMAP	bin	sim16	4	129	1149	4059	0.100939	0.0308023	0.0472009	0.626283	GA2	0.1	0.01	0.15
FINEMAP	bin	sim16	5	109	1155	4073	0.0862342	0.0260641	0.0400294	0.610733	GA2	0.1	0.01	0.15
FINEMAP	bin	sim16	6	117	1057	4163	0.0996593	0.0273364	0.0429043	0.612812	GA2	0.1	0.01	0.15
FINEMAP	bin	sim16	7	104	1098	4135	0.0865225	0.0245341	0.0382283	0.616205	GA2	0.1	0.01	0.15
FINEMAP	bin	sim16	8	112	1091	4134	0.0931006	0.0263778	0.0411085	0.616401	GA2	0.1	0.01	0.15
FINEMAP	bin	sim16	9	111	1072	4154	0.0938292	0.0260258	0.0407489	0.611339	GA2	0.1	0.01	0.15
FINEMAP	bin	sim16	10	114	1145	4078	0.0905481	0.0271947	0.0418272	0.614191	GA2	0.1	0.01	0.15
FINEMAP-Inf	cont	sim1	1	270	174	89	0.608108	0.752089	0.672478	0.940484	GA1	0.3	0.001	NA
FINEMAP-Inf	cont	sim1	2	264	198	71	0.571429	0.78806	0.662484	0.94037	GA1	0.3	0.001	NA
FINEMAP-Inf	cont	sim1	3	264	189	80	0.582781	0.767442	0.662484	0.941185	GA1	0.3	0.001	NA
FINEMAP-Inf	cont	sim1	4	255	185	93	0.579545	0.732759	0.647208	0.949439	GA1	0.3	0.001	NA
FINEMAP-Inf	cont	sim1	5	272	179	82	0.603104	0.768362	0.675776	0.949211	GA1	0.3	0.001	NA
FINEMAP-Inf	cont	sim1	6	258	198	77	0.565789	0.770149	0.652339	0.941159	GA1	0.3	0.001	NA
FINEMAP-Inf	cont	sim1	7	270	179	84	0.601336	0.762712	0.672478	0.936736	GA1	0.3	0.001	NA
FINEMAP-Inf	cont	sim1	8	249	191	93	0.565909	0.72807	0.636829	0.942508	GA1	0.3	0.001	NA
FINEMAP-Inf	cont	sim1	9	265	183	85	0.591518	0.757143	0.66416	0.939477	GA1	0.3	0.001	NA
FINEMAP-Inf	cont	sim1	10	238	215	80	0.525386	0.748428	0.61738	0.940718	GA1	0.3	0.001	NA
FINEMAP-Inf	cont	sim2	1	248	178	108	0.58216	0.696629	0.634271	0.938125	GA2	0.3	0.001	NA
FINEMAP-Inf	cont	sim2	2	233	180	121	0.564165	0.658192	0.607562	0.934017	GA2	0.3	0.001	NA
FINEMAP-Inf	cont	sim2	3	247	181	106	0.577103	0.699717	0.632522	0.93684	GA2	0.3	0.001	NA
FINEMAP-Inf	cont	sim2	4	255	180	99	0.586207	0.720339	0.646388	0.933438	GA2	0.3	0.001	NA
FINEMAP-Inf	cont	sim2	5	237	197	100	0.546083	0.703264	0.614786	0.941541	GA2	0.3	0.001	NA
FINEMAP-Inf	cont	sim2	6	227	183	124	0.553659	0.646724	0.596583	0.941905	GA2	0.3	0.001	NA
FINEMAP-Inf	cont	sim2	7	238	184	112	0.563981	0.68	0.61658	0.932394	GA2	0.3	0.001	NA
FINEMAP-Inf	cont	sim2	8	252	176	106	0.588785	0.703911	0.641221	0.941308	GA2	0.3	0.001	NA
FINEMAP-Inf	cont	sim2	9	248	176	110	0.584906	0.692737	0.634271	0.934703	GA2	0.3	0.001	NA
FINEMAP-Inf	cont	sim2	10	266	177	91	0.600451	0.745098	0.665	0.951179	GA2	0.3	0.001	NA
FINEMAP-Inf	cont	sim3	1	502	4322	512	0.104063	0.495069	0.171977	0.813557	GA1	0.3	0.01	NA
FINEMAP-Inf	cont	sim3	2	479	4170	687	0.103033	0.410806	0.164746	0.817952	GA1	0.3	0.01	NA
FINEMAP-Inf	cont	sim3	3	501	4313	522	0.104071	0.489736	0.171664	0.821597	GA1	0.3	0.01	NA
FINEMAP-Inf	cont	sim3	4	475	4205	656	0.101496	0.419982	0.163483	0.818577	GA1	0.3	0.01	NA
FINEMAP-Inf	cont	sim3	5	485	4264	587	0.102127	0.452425	0.166638	0.822902	GA1	0.3	0.01	NA
FINEMAP-Inf	cont	sim3	6	479	4244	613	0.101419	0.438645	0.164746	0.810432	GA1	0.3	0.01	NA
FINEMAP-Inf	cont	sim3	7	468	4211	657	0.100021	0.416	0.161268	0.824715	GA1	0.3	0.01	NA
FINEMAP-Inf	cont	sim3	8	488	4268	580	0.102607	0.456929	0.167582	0.825024	GA1	0.3	0.01	NA
FINEMAP-Inf	cont	sim3	9	504	4329	503	0.104283	0.500497	0.172603	0.818227	GA1	0.3	0.01	NA
FINEMAP-Inf	cont	sim3	10	482	4205	649	0.102838	0.426172	0.165693	0.816373	GA1	0.3	0.01	NA
FINEMAP-Inf	cont	sim4	1	430	3707	1200	0.10394	0.263804	0.149124	0.805417	GA2	0.3	0.01	NA
FINEMAP-Inf	cont	sim4	2	446	3748	1143	0.106342	0.28068	0.154245	0.797411	GA2	0.3	0.01	NA
FINEMAP-Inf	cont	sim4	3	408	3907	1022	0.0945539	0.285315	0.142037	0.798646	GA2	0.3	0.01	NA
FINEMAP-Inf	cont	sim4	4	436	3748	1153	0.104207	0.274386	0.151048	0.802375	GA2	0.3	0.01	NA
FINEMAP-Inf	cont	sim4	5	433	3796	1108	0.102388	0.280986	0.150087	0.803793	GA2	0.3	0.01	NA
FINEMAP-Inf	cont	sim4	6	428	3776	1133	0.101808	0.274183	0.148482	0.796436	GA2	0.3	0.01	NA
FINEMAP-Inf	cont	sim4	7	453	3903	981	0.103994	0.3159	0.156477	0.802113	GA2	0.3	0.01	NA
FINEMAP-Inf	cont	sim4	8	450	3796	1091	0.105982	0.292018	0.155521	0.799404	GA2	0.3	0.01	NA
FINEMAP-Inf	cont	sim4	9	446	3900	991	0.102623	0.310369	0.154245	0.796385	GA2	0.3	0.01	NA
FINEMAP-Inf	cont	sim4	10	441	3994	902	0.0994363	0.328369	0.152648	0.803909	GA2	0.3	0.01	NA
FINEMAP-Inf	cont	sim5	1	212	152	169	0.582418	0.55643	0.569128	0.923644	GA1	0.1	0.001	NA
FINEMAP-Inf	cont	sim5	2	228	146	159	0.609626	0.589147	0.599212	0.914567	GA1	0.1	0.001	NA
FINEMAP-Inf	cont	sim5	3	213	144	176	0.596639	0.547558	0.571046	0.892758	GA1	0.1	0.001	NA
FINEMAP-Inf	cont	sim5	4	215	161	157	0.571809	0.577957	0.574866	0.922967	GA1	0.1	0.001	NA
FINEMAP-Inf	cont	sim5	5	212	170	151	0.554974	0.584022	0.569128	0.908223	GA1	0.1	0.001	NA
FINEMAP-Inf	cont	sim5	6	205	159	169	0.563187	0.548128	0.555556	0.91242	GA1	0.1	0.001	NA
FINEMAP-Inf	cont	sim5	7	200	163	170	0.550964	0.540541	0.545703	0.902841	GA1	0.1	0.001	NA
FINEMAP-Inf	cont	sim5	8	198	168	167	0.540984	0.542466	0.541724	0.916834	GA1	0.1	0.001	NA
FINEMAP-Inf	cont	sim5	9	210	162	161	0.564516	0.566038	0.565276	0.900867	GA1	0.1	0.001	NA
FINEMAP-Inf	cont	sim5	10	220	168	145	0.56701	0.60274	0.584329	0.922236	GA1	0.1	0.001	NA
FINEMAP-Inf	cont	sim6	1	157	126	251	0.55477	0.384804	0.454414	0.899785	GA2	0.1	0.001	NA
FINEMAP-Inf	cont	sim6	2	183	156	195	0.539823	0.484127	0.51046	0.897777	GA2	0.1	0.001	NA
FINEMAP-Inf	cont	sim6	3	190	154	190	0.552326	0.5	0.524862	0.901878	GA2	0.1	0.001	NA
FINEMAP-Inf	cont	sim6	4	156	131	247	0.543554	0.387097	0.452174	0.886761	GA2	0.1	0.001	NA
FINEMAP-Inf	cont	sim6	5	194	164	176	0.541899	0.524324	0.532967	0.911072	GA2	0.1	0.001	NA
FINEMAP-Inf	cont	sim6	6	179	156	199	0.534328	0.473545	0.502104	0.90459	GA2	0.1	0.001	NA
FINEMAP-Inf	cont	sim6	7	181	153	200	0.541916	0.475066	0.506294	0.90764	GA2	0.1	0.001	NA
FINEMAP-Inf	cont	sim6	8	147	119	268	0.552632	0.354217	0.431718	0.893367	GA2	0.1	0.001	NA
FINEMAP-Inf	cont	sim6	9	148	117	269	0.558491	0.354916	0.434018	0.885458	GA2	0.1	0.001	NA
FINEMAP-Inf	cont	sim6	10	194	150	190	0.563953	0.505208	0.532967	0.897952	GA2	0.1	0.001	NA
FINEMAP-Inf	cont	sim7	1	212	1747	3377	0.108218	0.0590694	0.0764239	0.740683	GA1	0.1	0.01	NA
FINEMAP-Inf	cont	sim7	2	207	1759	3370	0.10529	0.0578697	0.0746888	0.74959	GA1	0.1	0.01	NA
FINEMAP-Inf	cont	sim7	3	200	1638	3498	0.108814	0.0540833	0.0722543	0.744896	GA1	0.1	0.01	NA
FINEMAP-Inf	cont	sim7	4	199	1718	3419	0.103808	0.0550028	0.0719061	0.74917	GA1	0.1	0.01	NA
FINEMAP-Inf	cont	sim7	5	235	1794	3307	0.115821	0.0663467	0.0843655	0.744561	GA1	0.1	0.01	NA
FINEMAP-Inf	cont	sim7	6	231	1913	3192	0.107743	0.0674847	0.082989	0.748314	GA1	0.1	0.01	NA
FINEMAP-Inf	cont	sim7	7	219	1673	3444	0.115751	0.0597871	0.0788479	0.736382	GA1	0.1	0.01	NA
FINEMAP-Inf	cont	sim7	8	193	1630	3513	0.105869	0.0520777	0.0698137	0.739717	GA1	0.1	0.01	NA
FINEMAP-Inf	cont	sim7	9	226	1815	3295	0.11073	0.0641863	0.0812657	0.750324	GA1	0.1	0.01	NA
FINEMAP-Inf	cont	sim7	10	213	1788	3335	0.106447	0.0600338	0.0767706	0.74543	GA1	0.1	0.01	NA
FINEMAP-Inf	cont	sim8	1	180	1692	3465	0.0961538	0.0493827	0.0652529	0.70732	GA2	0.1	0.01	NA
FINEMAP-Inf	cont	sim8	2	176	1506	3655	0.104637	0.045941	0.0638491	0.716532	GA2	0.1	0.01	NA
FINEMAP-Inf	cont	sim8	3	196	1688	3453	0.104034	0.0537133	0.0708476	0.717558	GA2	0.1	0.01	NA
FINEMAP-Inf	cont	sim8	4	201	1779	3357	0.101515	0.0564924	0.0725894	0.72181	GA2	0.1	0.01	NA
FINEMAP-Inf	cont	sim8	5	165	1524	3648	0.0976909	0.043273	0.0599782	0.715437	GA2	0.1	0.01	NA
FINEMAP-Inf	cont	sim8	6	178	1595	3564	0.100395	0.0475681	0.0645512	0.715227	GA2	0.1	0.01	NA
FINEMAP-Inf	cont	sim8	7	192	1689	3456	0.102073	0.0526316	0.069452	0.715484	GA2	0.1	0.01	NA
FINEMAP-Inf	cont	sim8	8	164	1655	3518	0.0901594	0.044541	0.0596255	0.719742	GA2	0.1	0.01	NA
FINEMAP-Inf	cont	sim8	9	168	1547	3622	0.0979592	0.0443272	0.0610354	0.719438	GA2	0.1	0.01	NA
FINEMAP-Inf	cont	sim8	10	183	1634	3520	0.100715	0.0494194	0.0663043	0.716966	GA2	0.1	0.01	NA
FINEMAP-Inf	bin	sim1	1	173	129	231	0.572848	0.428218	0.490085	0.890546	GA1	0.3	0.001	0.05
FINEMAP-Inf	bin	sim1	2	172	146	215	0.540881	0.444444	0.487943	0.891187	GA1	0.3	0.001	0.05
FINEMAP-Inf	bin	sim1	3	169	143	221	0.541667	0.433333	0.481481	0.890971	GA1	0.3	0.001	0.05
FINEMAP-Inf	bin	sim1	4	166	143	224	0.537217	0.425641	0.474964	0.890822	GA1	0.3	0.001	0.05
FINEMAP-Inf	bin	sim1	5	177	122	234	0.591973	0.430657	0.498592	0.886165	GA1	0.3	0.001	0.05
FINEMAP-Inf	bin	sim1	6	173	144	216	0.545741	0.44473	0.490085	0.90069	GA1	0.3	0.001	0.05
FINEMAP-Inf	bin	sim1	7	186	143	204	0.56535	0.476923	0.517385	0.892225	GA1	0.3	0.001	0.05
FINEMAP-Inf	bin	sim1	8	173	142	218	0.549206	0.442455	0.490085	0.901534	GA1	0.3	0.001	0.05
FINEMAP-Inf	bin	sim1	9	174	132	227	0.568627	0.433915	0.492221	0.887834	GA1	0.3	0.001	0.05
FINEMAP-Inf	bin	sim1	10	169	170	194	0.498525	0.465565	0.481481	0.885457	GA1	0.3	0.001	0.05
FINEMAP-Inf	bin	sim2	1	216	153	164	0.585366	0.568421	0.576769	0.908531	GA1	0.3	0.001	0.15
FINEMAP-Inf	bin	sim2	2	220	181	132	0.548628	0.625	0.584329	0.907516	GA1	0.3	0.001	0.15
FINEMAP-Inf	bin	sim2	3	220	164	149	0.572917	0.596206	0.584329	0.909354	GA1	0.3	0.001	0.15
FINEMAP-Inf	bin	sim2	4	209	163	161	0.561828	0.564865	0.563342	0.914974	GA1	0.3	0.001	0.15
FINEMAP-Inf	bin	sim2	5	235	151	147	0.608808	0.615183	0.611979	0.90984	GA1	0.3	0.001	0.15
FINEMAP-Inf	bin	sim2	6	213	172	148	0.553247	0.590028	0.571046	0.925322	GA1	0.3	0.001	0.15
FINEMAP-Inf	bin	sim2	7	224	161	148	0.581818	0.602151	0.59181	0.91676	GA1	0.3	0.001	0.15
FINEMAP-Inf	bin	sim2	8	214	172	147	0.554404	0.592798	0.572959	0.921251	GA1	0.3	0.001	0.15
FINEMAP-Inf	bin	sim2	9	218	164	151	0.570681	0.590786	0.580559	0.913711	GA1	0.3	0.001	0.15
FINEMAP-Inf	bin	sim2	10	205	188	140	0.521628	0.594203	0.555556	0.909745	GA1	0.3	0.001	0.15
FINEMAP-Inf	bin	sim3	1	147	138	249	0.515789	0.371212	0.431718	0.896912	GA2	0.3	0.001	0.05
FINEMAP-Inf	bin	sim3	2	135	129	270	0.511364	0.333333	0.403587	0.87832	GA2	0.3	0.001	0.05
FINEMAP-Inf	bin	sim3	3	146	114	274	0.561538	0.347619	0.429412	0.855383	GA2	0.3	0.001	0.05
FINEMAP-Inf	bin	sim3	4	144	125	265	0.535316	0.352078	0.424779	0.883531	GA2	0.3	0.001	0.05
FINEMAP-Inf	bin	sim3	5	160	143	231	0.528053	0.409207	0.461095	0.871705	GA2	0.3	0.001	0.05
FINEMAP-Inf	bin	sim3	6	132	116	286	0.532258	0.315789	0.396396	0.848728	GA2	0.3	0.001	0.05
FINEMAP-Inf	bin	sim3	7	146	127	261	0.534799	0.358722	0.429412	0.878106	GA2	0.3	0.001	0.05
FINEMAP-Inf	bin	sim3	8	152	119	263	0.560886	0.366265	0.443149	0.88625	GA2	0.3	0.001	0.05
FINEMAP-Inf	bin	sim3	9	145	124	265	0.539033	0.353659	0.427099	0.867684	GA2	0.3	0.001	0.05
FINEMAP-Inf	bin	sim3	10	154	125	255	0.551971	0.376528	0.447674	0.891309	GA2	0.3	0.001	0.05
FINEMAP-Inf	bin	sim4	1	201	168	165	0.544715	0.54918	0.546939	0.918244	GA2	0.3	0.001	0.15
FINEMAP-Inf	bin	sim4	2	191	159	184	0.545714	0.509333	0.526897	0.906052	GA2	0.3	0.001	0.15
FINEMAP-Inf	bin	sim4	3	197	149	188	0.569364	0.511688	0.538988	0.893234	GA2	0.3	0.001	0.15
FINEMAP-Inf	bin	sim4	4	204	156	174	0.566667	0.539683	0.552846	0.908421	GA2	0.3	0.001	0.15
FINEMAP-Inf	bin	sim4	5	206	172	156	0.544974	0.569061	0.556757	0.915018	GA2	0.3	0.001	0.15
FINEMAP-Inf	bin	sim4	6	182	157	195	0.536873	0.482759	0.50838	0.901394	GA2	0.3	0.001	0.15
FINEMAP-Inf	bin	sim4	7	193	155	186	0.554598	0.509235	0.530949	0.911306	GA2	0.3	0.001	0.15
FINEMAP-Inf	bin	sim4	8	210	145	179	0.591549	0.539846	0.564516	0.915536	GA2	0.3	0.001	0.15
FINEMAP-Inf	bin	sim4	9	199	162	173	0.551247	0.534946	0.542974	0.890227	GA2	0.3	0.001	0.15
FINEMAP-Inf	bin	sim4	10	215	148	171	0.592287	0.556995	0.574099	0.907968	GA2	0.3	0.001	0.15
FINEMAP-Inf	bin	sim5	1	106	860	4370	0.109731	0.0236819	0.0389563	0.708468	GA1	0.3	0.01	0.05
FINEMAP-Inf	bin	sim5	2	99	770	4467	0.113924	0.021682	0.0364305	0.703633	GA1	0.3	0.01	0.05
FINEMAP-Inf	bin	sim5	3	111	869	4356	0.113265	0.0248489	0.0407564	0.712474	GA1	0.3	0.01	0.05
FINEMAP-Inf	bin	sim5	4	111	912	4313	0.108504	0.0250904	0.0407564	0.705444	GA1	0.3	0.01	0.05
FINEMAP-Inf	bin	sim5	5	95	793	4448	0.106982	0.0209113	0.0349843	0.709848	GA1	0.3	0.01	0.05
FINEMAP-Inf	bin	sim5	6	107	998	4231	0.0968326	0.0246657	0.0393166	0.697602	GA1	0.3	0.01	0.05
FINEMAP-Inf	bin	sim5	7	86	743	4507	0.103739	0.0187241	0.0317226	0.708093	GA1	0.3	0.01	0.05
FINEMAP-Inf	bin	sim5	8	105	902	4329	0.10427	0.0236806	0.0385958	0.706039	GA1	0.3	0.01	0.05
FINEMAP-Inf	bin	sim5	9	104	883	4349	0.10537	0.023355	0.0382353	0.709494	GA1	0.3	0.01	0.05
FINEMAP-Inf	bin	sim5	10	109	926	4301	0.105314	0.0247166	0.0400367	0.698938	GA1	0.3	0.01	0.05
FINEMAP-Inf	bin	sim6	1	297	2418	2621	0.109392	0.101782	0.10545	0.76837	GA1	0.3	0.01	0.15
FINEMAP-Inf	bin	sim6	2	292	2342	2702	0.110858	0.0975284	0.103767	0.763594	GA1	0.3	0.01	0.15
FINEMAP-Inf	bin	sim6	3	305	2492	2539	0.109045	0.107243	0.108137	0.764036	GA1	0.3	0.01	0.15
FINEMAP-Inf	bin	sim6	4	268	2430	2638	0.0993328	0.092223	0.095646	0.758227	GA1	0.3	0.01	0.15
FINEMAP-Inf	bin	sim6	5	292	2336	2708	0.111111	0.0973333	0.103767	0.766188	GA1	0.3	0.01	0.15
FINEMAP-Inf	bin	sim6	6	293	2455	2588	0.106623	0.101701	0.104104	0.758666	GA1	0.3	0.01	0.15
FINEMAP-Inf	bin	sim6	7	282	2367	2687	0.106455	0.0949815	0.100392	0.767601	GA1	0.3	0.01	0.15
FINEMAP-Inf	bin	sim6	8	307	2502	2527	0.109292	0.108327	0.108807	0.769709	GA1	0.3	0.01	0.15
FINEMAP-Inf	bin	sim6	9	273	2228	2835	0.109156	0.0878378	0.0973436	0.760214	GA1	0.3	0.01	0.15
FINEMAP-Inf	bin	sim6	10	315	2435	2586	0.114545	0.108583	0.111485	0.760768	GA1	0.3	0.01	0.15
FINEMAP-Inf	bin	sim7	1	116	1074	4147	0.097479	0.0272109	0.0425454	0.677841	GA2	0.3	0.01	0.05
FINEMAP-Inf	bin	sim7	2	116	1024	4197	0.101754	0.0268954	0.0425454	0.673167	GA2	0.3	0.01	0.05
FINEMAP-Inf	bin	sim7	3	112	1028	4197	0.0982456	0.0259921	0.0411085	0.680506	GA2	0.3	0.01	0.05
FINEMAP-Inf	bin	sim7	4	118	1111	4108	0.096013	0.0279224	0.0432631	0.680524	GA2	0.3	0.01	0.05
FINEMAP-Inf	bin	sim7	5	112	1052	4173	0.0962199	0.0261377	0.0411085	0.679976	GA2	0.3	0.01	0.05
FINEMAP-Inf	bin	sim7	6	106	987	4244	0.0969808	0.0243678	0.0389491	0.67637	GA2	0.3	0.01	0.05
FINEMAP-Inf	bin	sim7	7	121	1114	4102	0.0979757	0.0286526	0.0443386	0.675362	GA2	0.3	0.01	0.05
FINEMAP-Inf	bin	sim7	8	111	1072	4154	0.0938292	0.0260258	0.0407489	0.674018	GA2	0.3	0.01	0.05
FINEMAP-Inf	bin	sim7	9	113	1049	4175	0.0972461	0.0263526	0.0414679	0.677985	GA2	0.3	0.01	0.05
FINEMAP-Inf	bin	sim7	10	107	1010	4220	0.0957923	0.0247284	0.0393093	0.680553	GA2	0.3	0.01	0.05
FINEMAP-Inf	bin	sim8	1	237	2077	3023	0.10242	0.0726994	0.0850377	0.732633	GA2	0.3	0.01	0.15
FINEMAP-Inf	bin	sim8	2	239	2120	2978	0.101314	0.0742928	0.0857245	0.733304	GA2	0.3	0.01	0.15
FINEMAP-Inf	bin	sim8	3	222	2131	2984	0.0943476	0.0692452	0.0798705	0.742886	GA2	0.3	0.01	0.15
FINEMAP-Inf	bin	sim8	4	226	2051	3060	0.0992534	0.0687766	0.0812511	0.735987	GA2	0.3	0.01	0.15
FINEMAP-Inf	bin	sim8	5	246	2188	2903	0.101068	0.07812	0.0881247	0.739995	GA2	0.3	0.01	0.15
FINEMAP-Inf	bin	sim8	6	225	2103	3009	0.0966495	0.0695733	0.0809061	0.732408	GA2	0.3	0.01	0.15
FINEMAP-Inf	bin	sim8	7	247	2039	3051	0.108049	0.0748939	0.088467	0.734716	GA2	0.3	0.01	0.15
FINEMAP-Inf	bin	sim8	8	220	2028	3089	0.0978648	0.0664853	0.0791794	0.735176	GA2	0.3	0.01	0.15
FINEMAP-Inf	bin	sim8	9	248	2071	3018	0.106943	0.0759339	0.0888093	0.733456	GA2	0.3	0.01	0.15
FINEMAP-Inf	bin	sim8	10	253	2209	2875	0.102762	0.0808824	0.0905188	0.737339	GA2	0.3	0.01	0.15
FINEMAP-Inf	bin	sim9	1	77	53	403	0.592308	0.160417	0.252459	0.827522	GA1	0.1	0.001	0.05
FINEMAP-Inf	bin	sim9	2	88	65	380	0.575163	0.188034	0.283414	0.837576	GA1	0.1	0.001	0.05
FINEMAP-Inf	bin	sim9	3	81	61	391	0.570423	0.17161	0.263844	0.815817	GA1	0.1	0.001	0.05
FINEMAP-Inf	bin	sim9	4	85	65	383	0.566667	0.181624	0.275081	0.825769	GA1	0.1	0.001	0.05
FINEMAP-Inf	bin	sim9	5	73	72	388	0.503448	0.158351	0.240924	0.819449	GA1	0.1	0.001	0.05
FINEMAP-Inf	bin	sim9	6	75	68	390	0.524476	0.16129	0.246711	0.799573	GA1	0.1	0.001	0.05
FINEMAP-Inf	bin	sim9	7	75	73	385	0.506757	0.163043	0.246711	0.814398	GA1	0.1	0.001	0.05
FINEMAP-Inf	bin	sim9	8	83	82	368	0.50303	0.184035	0.269481	0.826593	GA1	0.1	0.001	0.05
FINEMAP-Inf	bin	sim9	9	84	62	387	0.575342	0.178344	0.272285	0.815059	GA1	0.1	0.001	0.05
FINEMAP-Inf	bin	sim9	10	71	69	393	0.507143	0.153017	0.235099	0.834755	GA1	0.1	0.001	0.05
FINEMAP-Inf	bin	sim10	1	138	108	287	0.560976	0.324706	0.411326	0.878518	GA1	0.1	0.001	0.15
FINEMAP-Inf	bin	sim10	2	148	109	276	0.575875	0.349057	0.434655	0.876299	GA1	0.1	0.001	0.15
FINEMAP-Inf	bin	sim10	3	142	107	284	0.570281	0.333333	0.420741	0.851155	GA1	0.1	0.001	0.15
FINEMAP-Inf	bin	sim10	4	129	114	290	0.530864	0.307876	0.389728	0.889111	GA1	0.1	0.001	0.15
FINEMAP-Inf	bin	sim10	5	147	133	253	0.525	0.3675	0.432353	0.861898	GA1	0.1	0.001	0.15
FINEMAP-Inf	bin	sim10	6	144	135	254	0.516129	0.361809	0.425406	0.86343	GA1	0.1	0.001	0.15
FINEMAP-Inf	bin	sim10	7	125	114	294	0.523013	0.298329	0.379939	0.858194	GA1	0.1	0.001	0.15
FINEMAP-Inf	bin	sim10	8	133	120	280	0.525692	0.322034	0.399399	0.88197	GA1	0.1	0.001	0.15
FINEMAP-Inf	bin	sim10	9	148	113	272	0.56705	0.352381	0.434655	0.870569	GA1	0.1	0.001	0.15
FINEMAP-Inf	bin	sim10	10	139	116	278	0.545098	0.333333	0.41369	0.87179	GA1	0.1	0.001	0.15
FINEMAP-Inf	bin	sim11	1	52	51	431	0.504854	0.10766	0.177474	0.788038	GA2	0.1	0.001	0.05
FINEMAP-Inf	bin	sim11	2	55	44	435	0.555556	0.112245	0.186757	0.790929	GA2	0.1	0.001	0.05
FINEMAP-Inf	bin	sim11	3	61	61	412	0.5	0.128964	0.205042	0.794439	GA2	0.1	0.001	0.05
FINEMAP-Inf	bin	sim11	4	49	48	437	0.505155	0.100823	0.168096	0.77663	GA2	0.1	0.001	0.05
FINEMAP-Inf	bin	sim11	5	61	62	411	0.495935	0.129237	0.205042	0.803925	GA2	0.1	0.001	0.05
FINEMAP-Inf	bin	sim11	6	54	66	414	0.45	0.115385	0.183673	0.798684	GA2	0.1	0.001	0.05
FINEMAP-Inf	bin	sim11	7	61	58	415	0.512605	0.128151	0.205042	0.794678	GA2	0.1	0.001	0.05
FINEMAP-Inf	bin	sim11	8	39	40	455	0.493671	0.0789474	0.136126	0.788741	GA2	0.1	0.001	0.05
FINEMAP-Inf	bin	sim11	9	58	41	435	0.585859	0.117647	0.195946	0.760919	GA2	0.1	0.001	0.05
FINEMAP-Inf	bin	sim11	10	74	67	393	0.524823	0.158458	0.243421	0.804324	GA2	0.1	0.001	0.05
FINEMAP-Inf	bin	sim12	1	98	97	339	0.502564	0.224256	0.310127	0.839753	GA2	0.1	0.001	0.15
FINEMAP-Inf	bin	sim12	2	103	88	343	0.539267	0.230942	0.323391	0.839328	GA2	0.1	0.001	0.15
FINEMAP-Inf	bin	sim12	3	124	102	308	0.548673	0.287037	0.3769	0.842466	GA2	0.1	0.001	0.15
FINEMAP-Inf	bin	sim12	4	98	87	349	0.52973	0.219239	0.310127	0.823965	GA2	0.1	0.001	0.15
FINEMAP-Inf	bin	sim12	5	114	112	308	0.504425	0.270142	0.351852	0.86576	GA2	0.1	0.001	0.15
FINEMAP-Inf	bin	sim12	6	103	100	331	0.507389	0.237327	0.323391	0.844138	GA2	0.1	0.001	0.15
FINEMAP-Inf	bin	sim12	7	105	101	328	0.509709	0.242494	0.328638	0.84814	GA2	0.1	0.001	0.15
FINEMAP-Inf	bin	sim12	8	95	78	361	0.549133	0.208333	0.302067	0.833949	GA2	0.1	0.001	0.15
FINEMAP-Inf	bin	sim12	9	100	81	353	0.552486	0.220751	0.315457	0.822043	GA2	0.1	0.001	0.15
FINEMAP-Inf	bin	sim12	10	124	102	308	0.548673	0.287037	0.3769	0.847206	GA2	0.1	0.001	0.15
FINEMAP-Inf	bin	sim13	1	4	46	5286	0.08	0.000756144	0.00149813	0.612968	GA1	0.1	0.01	0.05
FINEMAP-Inf	bin	sim13	2	2	24	5310	0.0769231	0.000376506	0.000749344	0.614648	GA1	0.1	0.01	0.05
FINEMAP-Inf	bin	sim13	3	7	89	5240	0.0729167	0.0013341	0.00262025	0.613787	GA1	0.1	0.01	0.05
FINEMAP-Inf	bin	sim13	4	6	44	5286	0.12	0.00113379	0.00224635	0.609029	GA1	0.1	0.01	0.05
FINEMAP-Inf	bin	sim13	5	9	76	5251	0.105882	0.00171103	0.00336763	0.619771	GA1	0.1	0.01	0.05
FINEMAP-Inf	bin	sim13	6	1	25	5310	0.0384615	0.000188288	0.000374742	0.613791	GA1	0.1	0.01	0.05
FINEMAP-Inf	bin	sim13	7	4	42	5290	0.0869565	0.000755572	0.00149813	0.611899	GA1	0.1	0.01	0.05
FINEMAP-Inf	bin	sim13	8	3	31	5302	0.0882353	0.000565504	0.00112381	0.614732	GA1	0.1	0.01	0.05
FINEMAP-Inf	bin	sim13	9	6	56	5274	0.0967742	0.00113636	0.00224635	0.610354	GA1	0.1	0.01	0.05
FINEMAP-Inf	bin	sim13	10	4	32	5300	0.111111	0.000754148	0.00149813	0.6158	GA1	0.1	0.01	0.05
FINEMAP-Inf	bin	sim14	1	29	230	5077	0.111969	0.00567959	0.0108108	0.668804	GA1	0.1	0.01	0.15
FINEMAP-Inf	bin	sim14	2	29	262	5045	0.0996564	0.00571541	0.0108108	0.670405	GA1	0.1	0.01	0.15
FINEMAP-Inf	bin	sim14	3	26	256	5054	0.0921986	0.00511811	0.00969787	0.669062	GA1	0.1	0.01	0.15
FINEMAP-Inf	bin	sim14	4	35	252	5049	0.121951	0.00688434	0.013033	0.669756	GA1	0.1	0.01	0.15
FINEMAP-Inf	bin	sim14	5	32	311	4993	0.0932945	0.00636816	0.0119225	0.67298	GA1	0.1	0.01	0.15
FINEMAP-Inf	bin	sim14	6	33	332	4971	0.090411	0.00659472	0.0122928	0.67148	GA1	0.1	0.01	0.15
FINEMAP-Inf	bin	sim14	7	37	368	4931	0.091358	0.00744767	0.0137726	0.656811	GA1	0.1	0.01	0.15
FINEMAP-Inf	bin	sim14	8	35	295	5006	0.106061	0.00694307	0.013033	0.662932	GA1	0.1	0.01	0.15
FINEMAP-Inf	bin	sim14	9	28	295	5013	0.0866873	0.00555445	0.01044	0.670135	GA1	0.1	0.01	0.15
FINEMAP-Inf	bin	sim14	10	35	218	5083	0.13834	0.00683861	0.013033	0.670213	GA1	0.1	0.01	0.15
FINEMAP-Inf	bin	sim15	1	25	236	5076	0.0957854	0.004901	0.00932488	0.597358	GA2	0.1	0.01	0.05
FINEMAP-Inf	bin	sim15	2	23	210	5104	0.0987124	0.00448605	0.00858209	0.597834	GA2	0.1	0.01	0.05
FINEMAP-Inf	bin	sim15	3	27	272	5038	0.090301	0.0053307	0.0100671	0.602312	GA2	0.1	0.01	0.05
FINEMAP-Inf	bin	sim15	4	23	195	5119	0.105505	0.00447297	0.00858209	0.606496	GA2	0.1	0.01	0.05
FINEMAP-Inf	bin	sim15	5	27	257	5053	0.0950704	0.00531496	0.0100671	0.595202	GA2	0.1	0.01	0.05
FINEMAP-Inf	bin	sim15	6	32	338	4967	0.0864865	0.00640128	0.0119203	0.597647	GA2	0.1	0.01	0.05
FINEMAP-Inf	bin	sim15	7	27	298	5012	0.0830769	0.00535821	0.0100671	0.597419	GA2	0.1	0.01	0.05
FINEMAP-Inf	bin	sim15	8	29	294	5014	0.0897833	0.00575055	0.0108088	0.597127	GA2	0.1	0.01	0.05
FINEMAP-Inf	bin	sim15	9	22	222	5093	0.0901639	0.00430108	0.00821049	0.598648	GA2	0.1	0.01	0.05
FINEMAP-Inf	bin	sim15	10	23	256	5058	0.0824373	0.00452667	0.00858209	0.587935	GA2	0.1	0.01	0.05
FINEMAP-Inf	bin	sim16	1	71	717	4549	0.0901015	0.015368	0.0262574	0.644978	GA2	0.1	0.01	0.15
FINEMAP-Inf	bin	sim16	2	63	559	4715	0.101286	0.0131854	0.0233333	0.638958	GA2	0.1	0.01	0.15
FINEMAP-Inf	bin	sim16	3	67	663	4607	0.0917808	0.0143346	0.0247964	0.643801	GA2	0.1	0.01	0.15
FINEMAP-Inf	bin	sim16	4	54	515	4768	0.0949033	0.0111987	0.0200334	0.647751	GA2	0.1	0.01	0.15
FINEMAP-Inf	bin	sim16	5	62	644	4631	0.0878187	0.0132112	0.0229672	0.639083	GA2	0.1	0.01	0.15
FINEMAP-Inf	bin	sim16	6	65	644	4628	0.0916784	0.0138504	0.0240652	0.640749	GA2	0.1	0.01	0.15
FINEMAP-Inf	bin	sim16	7	68	679	4590	0.0910308	0.0145985	0.0251619	0.640547	GA2	0.1	0.01	0.15
FINEMAP-Inf	bin	sim16	8	56	539	4742	0.0941176	0.0116715	0.0207677	0.64451	GA2	0.1	0.01	0.15
FINEMAP-Inf	bin	sim16	9	57	600	4680	0.086758	0.0120329	0.0211346	0.642109	GA2	0.1	0.01	0.15
FINEMAP-Inf	bin	sim16	10	62	632	4643	0.0893372	0.0131775	0.0229672	0.643358	GA2	0.1	0.01	0.15
bR1	cont	sim1	1	273	190	70	0.589633	0.795918	0.677419	0.928149	GA1	0.3	0.001	NA
bR1	cont	sim1	2	267	205	61	0.565678	0.814024	0.6675	0.924813	GA1	0.3	0.001	NA
bR1	cont	sim1	3	264	203	66	0.56531	0.8	0.662484	0.921844	GA1	0.3	0.001	NA
bR1	cont	sim1	4	249	199	85	0.555804	0.745509	0.636829	0.935099	GA1	0.3	0.001	NA
bR1	cont	sim1	5	279	199	55	0.583682	0.835329	0.687192	0.93833	GA1	0.3	0.001	NA
bR1	cont	sim1	6	272	202	59	0.57384	0.821752	0.675776	0.933134	GA1	0.3	0.001	NA
bR1	cont	sim1	7	279	194	60	0.589852	0.823009	0.687192	0.92629	GA1	0.3	0.001	NA
bR1	cont	sim1	8	250	208	75	0.545852	0.769231	0.63857	0.930883	GA1	0.3	0.001	NA
bR1	cont	sim1	9	266	196	71	0.575758	0.789318	0.665832	0.926208	GA1	0.3	0.001	NA
bR1	cont	sim1	10	249	222	62	0.528662	0.800643	0.636829	0.938092	GA1	0.3	0.001	NA
bR1	cont	sim2	1	254	195	85	0.565702	0.749263	0.64467	0.931862	GA2	0.3	0.001	NA
bR1	cont	sim2	2	254	197	83	0.563193	0.753709	0.64467	0.930308	GA2	0.3	0.001	NA
bR1	cont	sim2	3	251	195	88	0.56278	0.740413	0.63949	0.920728	GA2	0.3	0.001	NA
bR1	cont	sim2	4	261	196	77	0.571116	0.772189	0.656604	0.923704	GA2	0.3	0.001	NA
bR1	cont	sim2	5	247	211	76	0.539301	0.764706	0.632522	0.930116	GA2	0.3	0.001	NA
bR1	cont	sim2	6	247	204	83	0.547672	0.748485	0.632522	0.926054	GA2	0.3	0.001	NA
bR1	cont	sim2	7	254	192	88	0.569507	0.74269	0.64467	0.921952	GA2	0.3	0.001	NA
bR1	cont	sim2	8	258	187	89	0.579775	0.743516	0.651515	0.927246	GA2	0.3	0.001	NA
bR1	cont	sim2	9	263	193	78	0.576754	0.771261	0.659975	0.913859	GA2	0.3	0.001	NA
bR1	cont	sim2	10	272	194	68	0.583691	0.8	0.674938	0.93515	GA2	0.3	0.001	NA
bR1	cont	sim3	1	532	4701	103	0.101663	0.837795	0.181322	0.818821	GA1	0.3	0.01	NA
bR1	cont	sim3	2	521	4659	156	0.100579	0.769572	0.177907	0.816301	GA1	0.3	0.01	NA
bR1	cont	sim3	3	511	4663	162	0.098763	0.759287	0.17479	0.815884	GA1	0.3	0.01	NA
bR1	cont	sim3	4	500	4647	189	0.097144	0.725689	0.17135	0.815295	GA1	0.3	0.01	NA
bR1	cont	sim3	5	517	4666	153	0.0997492	0.771642	0.176662	0.815798	GA1	0.3	0.01	NA
bR1	cont	sim3	6	516	4676	144	0.0993837	0.781818	0.17635	0.810755	GA1	0.3	0.01	NA
bR1	cont	sim3	7	510	4637	189	0.0990868	0.729614	0.174478	0.820225	GA1	0.3	0.01	NA
bR1	cont	sim3	8	503	4705	128	0.0965822	0.797147	0.17229	0.8153	GA1	0.3	0.01	NA
bR1	cont	sim3	9	533	4674	129	0.102362	0.805136	0.181632	0.813413	GA1	0.3	0.01	NA
bR1	cont	sim3	10	510	4681	145	0.098247	0.778626	0.174478	0.814028	GA1	0.3	0.01	NA
bR1	cont	sim4	1	527	4469	341	0.105484	0.607143	0.179741	0.786777	GA2	0.3	0.01	NA
bR1	cont	sim4	2	508	4437	392	0.10273	0.564444	0.173824	0.78511	GA2	0.3	0.01	NA
bR1	cont	sim4	3	473	4480	384	0.0954977	0.551925	0.162823	0.787034	GA2	0.3	0.01	NA
bR1	cont	sim4	4	490	4480	367	0.0985915	0.571762	0.168183	0.783925	GA2	0.3	0.01	NA
bR1	cont	sim4	5	511	4497	329	0.102037	0.608333	0.174761	0.786538	GA2	0.3	0.01	NA
bR1	cont	sim4	6	496	4501	340	0.0992596	0.593301	0.170067	0.781966	GA2	0.3	0.01	NA
bR1	cont	sim4	7	520	4548	269	0.102605	0.659062	0.177565	0.789927	GA2	0.3	0.01	NA
bR1	cont	sim4	8	492	4532	313	0.0979299	0.61118	0.168811	0.78669	GA2	0.3	0.01	NA
bR1	cont	sim4	9	491	4523	323	0.0979258	0.603194	0.168497	0.784985	GA2	0.3	0.01	NA
bR1	cont	sim4	10	482	4594	261	0.0949567	0.648721	0.165664	0.790143	GA2	0.3	0.01	NA
bR1	cont	sim5	1	228	164	141	0.581633	0.617886	0.599212	0.901682	GA1	0.1	0.001	NA
bR1	cont	sim5	2	246	162	125	0.602941	0.663073	0.631579	0.888752	GA1	0.1	0.001	NA
bR1	cont	sim5	3	233	166	134	0.58396	0.634877	0.608355	0.867238	GA1	0.1	0.001	NA
bR1	cont	sim5	4	223	184	126	0.547912	0.638968	0.589947	0.902373	GA1	0.1	0.001	NA
bR1	cont	sim5	5	227	192	114	0.541766	0.665689	0.597368	0.899135	GA1	0.1	0.001	NA
bR1	cont	sim5	6	219	177	137	0.55303	0.615169	0.582447	0.887058	GA1	0.1	0.001	NA
bR1	cont	sim5	7	215	176	142	0.549872	0.602241	0.574866	0.877592	GA1	0.1	0.001	NA
bR1	cont	sim5	8	214	195	124	0.523227	0.633136	0.572959	0.898261	GA1	0.1	0.001	NA
bR1	cont	sim5	9	221	172	140	0.562341	0.612188	0.586207	0.872651	GA1	0.1	0.001	NA
bR1	cont	sim5	10	231	185	117	0.555288	0.663793	0.604712	0.898539	GA1	0.1	0.001	NA
bR1	cont	sim6	1	195	166	173	0.540166	0.529891	0.534979	0.875575	GA2	0.1	0.001	NA
bR1	cont	sim6	2	215	175	144	0.551282	0.598886	0.574099	0.866865	GA2	0.1	0.001	NA
bR1	cont	sim6	3	213	175	146	0.548969	0.593315	0.570281	0.881008	GA2	0.1	0.001	NA
bR1	cont	sim6	4	186	159	189	0.53913	0.496	0.516667	0.858712	GA2	0.1	0.001	NA
bR1	cont	sim6	5	219	182	133	0.546135	0.622159	0.581673	0.890777	GA2	0.1	0.001	NA
bR1	cont	sim6	6	193	177	164	0.521622	0.540616	0.530949	0.872614	GA2	0.1	0.001	NA
bR1	cont	sim6	7	194	170	170	0.532967	0.532967	0.532967	0.88336	GA2	0.1	0.001	NA
bR1	cont	sim6	8	191	160	183	0.54416	0.510695	0.526897	0.863394	GA2	0.1	0.001	NA
bR1	cont	sim6	9	198	145	191	0.577259	0.508997	0.540984	0.858917	GA2	0.1	0.001	NA
bR1	cont	sim6	10	205	175	154	0.539474	0.571031	0.554804	0.877847	GA2	0.1	0.001	NA
bR1	cont	sim7	1	421	3312	1603	0.112778	0.208004	0.146257	0.710839	GA1	0.1	0.01	NA
bR1	cont	sim7	2	413	3358	1565	0.10952	0.208797	0.143677	0.722743	GA1	0.1	0.01	NA
bR1	cont	sim7	3	404	3179	1753	0.112755	0.187297	0.140767	0.716502	GA1	0.1	0.01	NA
bR1	cont	sim7	4	401	3315	1620	0.107912	0.198417	0.139794	0.72196	GA1	0.1	0.01	NA
bR1	cont	sim7	5	409	3363	1564	0.108431	0.207299	0.142385	0.715828	GA1	0.1	0.01	NA
bR1	cont	sim7	6	407	3380	1549	0.107473	0.208078	0.141738	0.720458	GA1	0.1	0.01	NA
bR1	cont	sim7	7	402	3395	1539	0.105873	0.20711	0.140119	0.713472	GA1	0.1	0.01	NA
bR1	cont	sim7	8	399	3229	1708	0.109978	0.189369	0.139146	0.712724	GA1	0.1	0.01	NA
bR1	cont	sim7	9	397	3258	1681	0.108618	0.191049	0.138496	0.721036	GA1	0.1	0.01	NA
bR1	cont	sim7	10	379	3261	1696	0.104121	0.182651	0.132633	0.721313	GA1	0.1	0.01	NA
bR1	cont	sim8	1	350	2884	2103	0.108225	0.142682	0.123088	0.685706	GA2	0.1	0.01	NA
bR1	cont	sim8	2	327	2652	2358	0.109768	0.121788	0.115466	0.686756	GA2	0.1	0.01	NA
bR1	cont	sim8	3	336	2878	2123	0.104543	0.136641	0.118456	0.688263	GA2	0.1	0.01	NA
bR1	cont	sim8	4	388	3124	1825	0.110478	0.175328	0.135546	0.695305	GA2	0.1	0.01	NA
bR1	cont	sim8	5	309	2777	2251	0.10013	0.120703	0.109458	0.686944	GA2	0.1	0.01	NA
bR1	cont	sim8	6	315	2699	2323	0.104512	0.119409	0.111465	0.689042	GA2	0.1	0.01	NA
bR1	cont	sim8	7	320	2814	2203	0.102106	0.126833	0.113134	0.689726	GA2	0.1	0.01	NA
bR1	cont	sim8	8	333	2826	2178	0.105413	0.132616	0.11746	0.68934	GA2	0.1	0.01	NA
bR1	cont	sim8	9	316	2784	2237	0.101935	0.123776	0.111799	0.688841	GA2	0.1	0.01	NA
bR1	cont	sim8	10	324	2781	2232	0.104348	0.126761	0.114467	0.687152	GA2	0.1	0.01	NA
bR1	bin	sim1	1	198	149	186	0.570605	0.515625	0.541724	0.856784	GA1	0.3	0.001	0.05
bR1	bin	sim1	2	192	172	169	0.527473	0.531856	0.529655	0.857257	GA1	0.3	0.001	0.05
bR1	bin	sim1	3	194	161	178	0.546479	0.521505	0.5337	0.864564	GA1	0.3	0.001	0.05
bR1	bin	sim1	4	179	166	188	0.518841	0.487738	0.502809	0.856526	GA1	0.3	0.001	0.05
bR1	bin	sim1	5	210	147	176	0.588235	0.544041	0.565276	0.863134	GA1	0.3	0.001	0.05
bR1	bin	sim1	6	202	161	170	0.556474	0.543011	0.54966	0.868289	GA1	0.3	0.001	0.05
bR1	bin	sim1	7	204	160	169	0.56044	0.546917	0.553596	0.865824	GA1	0.3	0.001	0.05
bR1	bin	sim1	8	192	162	179	0.542373	0.51752	0.529655	0.867319	GA1	0.3	0.001	0.05
bR1	bin	sim1	9	194	156	183	0.554286	0.514589	0.5337	0.860361	GA1	0.3	0.001	0.05
bR1	bin	sim1	10	179	195	159	0.47861	0.529586	0.502809	0.860582	GA1	0.3	0.001	0.05
bR1	bin	sim2	1	237	165	131	0.589552	0.644022	0.615584	0.892678	GA1	0.3	0.001	0.15
bR1	bin	sim2	2	233	193	107	0.546948	0.685294	0.608355	0.897057	GA1	0.3	0.001	0.15
bR1	bin	sim2	3	237	188	108	0.557647	0.686957	0.615584	0.890221	GA1	0.3	0.001	0.15
bR1	bin	sim2	4	219	188	126	0.538084	0.634783	0.582447	0.900663	GA1	0.3	0.001	0.15
bR1	bin	sim2	5	249	171	113	0.592857	0.687845	0.636829	0.890775	GA1	0.3	0.001	0.15
bR1	bin	sim2	6	235	182	116	0.563549	0.669516	0.611979	0.904049	GA1	0.3	0.001	0.15
bR1	bin	sim2	7	241	177	115	0.576555	0.676966	0.622739	0.88959	GA1	0.3	0.001	0.15
bR1	bin	sim2	8	227	187	119	0.548309	0.656069	0.597368	0.905781	GA1	0.3	0.001	0.15
bR1	bin	sim2	9	240	183	110	0.567376	0.685714	0.620957	0.891789	GA1	0.3	0.001	0.15
bR1	bin	sim2	10	225	200	108	0.529412	0.675676	0.593668	0.896442	GA1	0.3	0.001	0.15
bR1	bin	sim3	1	176	157	201	0.528529	0.466844	0.495775	0.87398	GA2	0.3	0.001	0.05
bR1	bin	sim3	2	175	159	200	0.523952	0.466667	0.493653	0.852635	GA2	0.3	0.001	0.05
bR1	bin	sim3	3	169	143	222	0.541667	0.432225	0.480797	0.828761	GA2	0.3	0.001	0.05
bR1	bin	sim3	4	177	165	192	0.517544	0.479675	0.49789	0.860928	GA2	0.3	0.001	0.05
bR1	bin	sim3	5	182	179	173	0.504155	0.512676	0.50838	0.856667	GA2	0.3	0.001	0.05
bR1	bin	sim3	6	164	151	219	0.520635	0.428198	0.469914	0.824014	GA2	0.3	0.001	0.05
bR1	bin	sim3	7	177	141	216	0.556604	0.450382	0.49789	0.844507	GA2	0.3	0.001	0.05
bR1	bin	sim3	8	178	145	211	0.551084	0.457584	0.5	0.863082	GA2	0.3	0.001	0.05
bR1	bin	sim3	9	171	140	223	0.549839	0.43401	0.485106	0.846229	GA2	0.3	0.001	0.05
bR1	bin	sim3	10	194	140	200	0.580838	0.492386	0.532967	0.876491	GA2	0.3	0.001	0.05
bR1	bin	sim4	1	216	181	137	0.544081	0.611898	0.576	0.891308	GA2	0.3	0.001	0.15
bR1	bin	sim4	2	224	183	127	0.550369	0.638177	0.591029	0.885428	GA2	0.3	0.001	0.15
bR1	bin	sim4	3	218	172	144	0.558974	0.60221	0.579787	0.870299	GA2	0.3	0.001	0.15
bR1	bin	sim4	4	223	176	135	0.558897	0.622905	0.589168	0.894754	GA2	0.3	0.001	0.15
bR1	bin	sim4	5	210	202	122	0.509709	0.63253	0.564516	0.889527	GA2	0.3	0.001	0.15
bR1	bin	sim4	6	202	180	152	0.528796	0.570621	0.548913	0.872858	GA2	0.3	0.001	0.15
bR1	bin	sim4	7	218	179	137	0.549118	0.614085	0.579787	0.882076	GA2	0.3	0.001	0.15
bR1	bin	sim4	8	225	160	149	0.584416	0.601604	0.592885	0.889317	GA2	0.3	0.001	0.15
bR1	bin	sim4	9	222	185	127	0.545455	0.636103	0.587302	0.877217	GA2	0.3	0.001	0.15
bR1	bin	sim4	10	239	167	128	0.58867	0.651226	0.61837	0.887135	GA2	0.3	0.001	0.15
bR1	bin	sim5	1	273	2369	2694	0.103331	0.0920121	0.0973436	0.682692	GA1	0.3	0.01	0.05
bR1	bin	sim5	2	288	2182	2866	0.116599	0.0913126	0.102418	0.678311	GA1	0.3	0.01	0.05
bR1	bin	sim5	3	298	2329	2709	0.113437	0.0991021	0.105786	0.685076	GA1	0.3	0.01	0.05
bR1	bin	sim5	4	296	2437	2603	0.108306	0.102104	0.105114	0.677801	GA1	0.3	0.01	0.05
bR1	bin	sim5	5	273	2311	2752	0.10565	0.0902479	0.0973436	0.684079	GA1	0.3	0.01	0.05
bR1	bin	sim5	6	301	2470	2565	0.108625	0.105024	0.106794	0.674457	GA1	0.3	0.01	0.05
bR1	bin	sim5	7	253	2263	2820	0.100556	0.08233	0.090535	0.681874	GA1	0.3	0.01	0.05
bR1	bin	sim5	8	279	2402	2655	0.104066	0.095092	0.0993767	0.680835	GA1	0.3	0.01	0.05
bR1	bin	sim5	9	250	2194	2892	0.102291	0.0795672	0.0895095	0.682041	GA1	0.3	0.01	0.05
bR1	bin	sim5	10	262	2210	2864	0.105987	0.0838132	0.0936049	0.674088	GA1	0.3	0.01	0.05
bR1	bin	sim6	1	458	3890	988	0.105336	0.316736	0.158095	0.745419	GA1	0.3	0.01	0.15
bR1	bin	sim6	2	464	3711	1161	0.111138	0.285538	0.16	0.742689	GA1	0.3	0.01	0.15
bR1	bin	sim6	3	462	3885	989	0.10628	0.318401	0.159365	0.738792	GA1	0.3	0.01	0.15
bR1	bin	sim6	4	444	3771	1121	0.105338	0.283706	0.153633	0.736596	GA1	0.3	0.01	0.15
bR1	bin	sim6	5	481	3843	1012	0.11124	0.32217	0.165377	0.742883	GA1	0.3	0.01	0.15
bR1	bin	sim6	6	462	3777	1097	0.108988	0.296344	0.159365	0.730764	GA1	0.3	0.01	0.15
bR1	bin	sim6	7	449	3737	1150	0.107262	0.280801	0.155229	0.742995	GA1	0.3	0.01	0.15
bR1	bin	sim6	8	443	3815	1078	0.104039	0.291256	0.153314	0.743026	GA1	0.3	0.01	0.15
bR1	bin	sim6	9	463	3778	1095	0.109172	0.297176	0.159683	0.737663	GA1	0.3	0.01	0.15
bR1	bin	sim6	10	448	3742	1146	0.106921	0.281054	0.15491	0.735073	GA1	0.3	0.01	0.15
bR1	bin	sim7	1	230	2017	3090	0.102359	0.0692771	0.0826298	0.65127	GA2	0.3	0.01	0.05
bR1	bin	sim7	2	203	1844	3290	0.0991695	0.0581162	0.0732852	0.647812	GA2	0.3	0.01	0.05
bR1	bin	sim7	3	199	1943	3195	0.0929038	0.0586329	0.0718931	0.656942	GA2	0.3	0.01	0.05
bR1	bin	sim7	4	220	2031	3086	0.0977343	0.0665457	0.0791794	0.655179	GA2	0.3	0.01	0.05
bR1	bin	sim7	5	240	2048	3049	0.104895	0.0729705	0.0860678	0.652985	GA2	0.3	0.01	0.05
bR1	bin	sim7	6	205	1856	3276	0.0994663	0.0588911	0.0739805	0.649842	GA2	0.3	0.01	0.05
bR1	bin	sim7	7	218	1999	3120	0.0983311	0.0653086	0.0784878	0.651492	GA2	0.3	0.01	0.05
bR1	bin	sim7	8	214	1968	3155	0.0980752	0.0635203	0.0771032	0.648081	GA2	0.3	0.01	0.05
bR1	bin	sim7	9	227	1995	3115	0.10216	0.0679234	0.081596	0.654911	GA2	0.3	0.01	0.05
bR1	bin	sim7	10	220	2034	3083	0.0976043	0.0666061	0.0791794	0.654381	GA2	0.3	0.01	0.05
bR1	bin	sim8	1	385	3180	1772	0.107994	0.178489	0.134568	0.703774	GA2	0.3	0.01	0.15
bR1	bin	sim8	2	372	3213	1752	0.103766	0.175141	0.130321	0.705052	GA2	0.3	0.01	0.15
bR1	bin	sim8	3	380	3392	1565	0.100742	0.195373	0.132937	0.714521	GA2	0.3	0.01	0.15
bR1	bin	sim8	4	384	3303	1650	0.10415	0.188791	0.134242	0.712153	GA2	0.3	0.01	0.15
bR1	bin	sim8	5	396	3356	1585	0.105544	0.199899	0.138148	0.710922	GA2	0.3	0.01	0.15
bR1	bin	sim8	6	374	3249	1714	0.103229	0.179119	0.130975	0.704172	GA2	0.3	0.01	0.15
bR1	bin	sim8	7	426	3406	1505	0.111169	0.220611	0.14784	0.709503	GA2	0.3	0.01	0.15
bR1	bin	sim8	8	371	3256	1710	0.102288	0.17828	0.129993	0.707953	GA2	0.3	0.01	0.15
bR1	bin	sim8	9	387	3331	1619	0.104088	0.192921	0.13522	0.707525	GA2	0.3	0.01	0.15
bR1	bin	sim8	10	397	3456	1484	0.103037	0.211058	0.138472	0.714412	GA2	0.3	0.01	0.15
bR1	bin	sim9	1	99	92	342	0.518325	0.22449	0.313291	0.795976	GA1	0.1	0.001	0.05
bR1	bin	sim9	2	117	92	324	0.559809	0.265306	0.36	0.809514	GA1	0.1	0.001	0.05
bR1	bin	sim9	3	111	89	333	0.555	0.25	0.34472	0.798873	GA1	0.1	0.001	0.05
bR1	bin	sim9	4	113	105	315	0.518349	0.264019	0.349845	0.792555	GA1	0.1	0.001	0.05
bR1	bin	sim9	5	106	120	307	0.469027	0.256659	0.331768	0.791725	GA1	0.1	0.001	0.05
bR1	bin	sim9	6	118	104	311	0.531532	0.275058	0.362519	0.776708	GA1	0.1	0.001	0.05
bR1	bin	sim9	7	91	102	340	0.471503	0.211137	0.291667	0.793735	GA1	0.1	0.001	0.05
bR1	bin	sim9	8	107	113	313	0.486364	0.254762	0.334375	0.786766	GA1	0.1	0.001	0.05
bR1	bin	sim9	9	115	102	316	0.529954	0.266821	0.354938	0.785672	GA1	0.1	0.001	0.05
bR1	bin	sim9	10	112	103	318	0.52093	0.260465	0.347287	0.806219	GA1	0.1	0.001	0.05
bR1	bin	sim10	1	156	134	243	0.537931	0.390977	0.45283	0.845244	GA1	0.1	0.001	0.15
bR1	bin	sim10	2	178	129	226	0.579805	0.440594	0.500703	0.846658	GA1	0.1	0.001	0.15
bR1	bin	sim10	3	175	128	230	0.577558	0.432099	0.49435	0.820404	GA1	0.1	0.001	0.15
bR1	bin	sim10	4	167	139	227	0.545752	0.423858	0.477143	0.852479	GA1	0.1	0.001	0.15
bR1	bin	sim10	5	178	154	201	0.536145	0.469657	0.500703	0.833313	GA1	0.1	0.001	0.15
bR1	bin	sim10	6	173	153	207	0.530675	0.455263	0.490085	0.83406	GA1	0.1	0.001	0.15
bR1	bin	sim10	7	154	156	223	0.496774	0.408488	0.448326	0.83532	GA1	0.1	0.001	0.15
bR1	bin	sim10	8	163	153	217	0.515823	0.428947	0.468391	0.83728	GA1	0.1	0.001	0.15
bR1	bin	sim10	9	173	138	222	0.55627	0.437975	0.490085	0.836354	GA1	0.1	0.001	0.15
bR1	bin	sim10	10	169	147	217	0.53481	0.437824	0.481481	0.843407	GA1	0.1	0.001	0.15
bR1	bin	sim11	1	73	89	372	0.450617	0.164045	0.240527	0.754107	GA2	0.1	0.001	0.05
bR1	bin	sim11	2	85	90	359	0.485714	0.191441	0.274637	0.749232	GA2	0.1	0.001	0.05
bR1	bin	sim11	3	99	79	356	0.55618	0.217582	0.312796	0.765169	GA2	0.1	0.001	0.05
bR1	bin	sim11	4	81	76	377	0.515924	0.176856	0.263415	0.744784	GA2	0.1	0.001	0.05
bR1	bin	sim11	5	100	100	334	0.5	0.230415	0.315457	0.765109	GA2	0.1	0.001	0.05
bR1	bin	sim11	6	89	97	348	0.478495	0.203661	0.285714	0.768272	GA2	0.1	0.001	0.05
bR1	bin	sim11	7	82	77	375	0.515723	0.179431	0.266234	0.767232	GA2	0.1	0.001	0.05
bR1	bin	sim11	8	70	74	390	0.486111	0.152174	0.231788	0.75271	GA2	0.1	0.001	0.05
bR1	bin	sim11	9	86	77	371	0.527607	0.188184	0.277419	0.727719	GA2	0.1	0.001	0.05
bR1	bin	sim11	10	104	97	333	0.517413	0.237986	0.326019	0.76818	GA2	0.1	0.001	0.05
bR1	bin	sim12	1	132	123	279	0.517647	0.321168	0.396396	0.804056	GA2	0.1	0.001	0.15
bR1	bin	sim12	2	137	125	272	0.522901	0.334963	0.408346	0.805703	GA2	0.1	0.001	0.15
bR1	bin	sim12	3	139	123	272	0.530534	0.3382	0.413076	0.823073	GA2	0.1	0.001	0.15
bR1	bin	sim12	4	120	122	292	0.495868	0.291262	0.366972	0.800221	GA2	0.1	0.001	0.15
bR1	bin	sim12	5	149	140	245	0.515571	0.378173	0.43631	0.833494	GA2	0.1	0.001	0.15
bR1	bin	sim12	6	132	133	269	0.498113	0.329177	0.396396	0.822622	GA2	0.1	0.001	0.15
bR1	bin	sim12	7	135	140	259	0.490909	0.34264	0.403587	0.810814	GA2	0.1	0.001	0.15
bR1	bin	sim12	8	116	113	305	0.50655	0.275534	0.356923	0.808092	GA2	0.1	0.001	0.15
bR1	bin	sim12	9	124	106	304	0.53913	0.28972	0.3769	0.801702	GA2	0.1	0.001	0.15
bR1	bin	sim12	10	159	132	243	0.546392	0.395522	0.458874	0.82377	GA2	0.1	0.001	0.15
bR1	bin	sim13	1	34	422	4880	0.0745614	0.00691901	0.0126629	0.589059	GA1	0.1	0.01	0.05
bR1	bin	sim13	2	25	317	4994	0.0730994	0.00498107	0.00932662	0.591665	GA1	0.1	0.01	0.05
bR1	bin	sim13	3	38	495	4803	0.0712946	0.00784962	0.0141422	0.588777	GA1	0.1	0.01	0.05
bR1	bin	sim13	4	37	398	4901	0.0850575	0.00749291	0.0137726	0.589483	GA1	0.1	0.01	0.05
bR1	bin	sim13	5	33	529	4774	0.0587189	0.00686499	0.0122928	0.595625	GA1	0.1	0.01	0.05
bR1	bin	sim13	6	37	412	4887	0.0824053	0.00751422	0.0137726	0.591395	GA1	0.1	0.01	0.05
bR1	bin	sim13	7	36	477	4823	0.0701754	0.00740893	0.0134028	0.590064	GA1	0.1	0.01	0.05
bR1	bin	sim13	8	32	436	4868	0.0683761	0.00653061	0.0119225	0.589783	GA1	0.1	0.01	0.05
bR1	bin	sim13	9	39	435	4862	0.0822785	0.00795756	0.0145116	0.587762	GA1	0.1	0.01	0.05
bR1	bin	sim13	10	43	484	4809	0.0815939	0.00886232	0.0159881	0.596026	GA1	0.1	0.01	0.05
bR1	bin	sim14	1	146	1161	4029	0.111706	0.0349701	0.0532652	0.643235	GA1	0.1	0.01	0.15
bR1	bin	sim14	2	140	1162	4034	0.107527	0.033541	0.0511322	0.644785	GA1	0.1	0.01	0.15
bR1	bin	sim14	3	132	1165	4039	0.101773	0.0316471	0.0482809	0.643718	GA1	0.1	0.01	0.15
bR1	bin	sim14	4	131	1166	4039	0.101002	0.0314149	0.0479239	0.645178	GA1	0.1	0.01	0.15
bR1	bin	sim14	5	153	1324	3859	0.103588	0.0381356	0.0557479	0.645116	GA1	0.1	0.01	0.15
bR1	bin	sim14	6	152	1274	3910	0.106592	0.03742	0.0553936	0.643725	GA1	0.1	0.01	0.15
bR1	bin	sim14	7	153	1283	3900	0.106546	0.0377498	0.0557479	0.639034	GA1	0.1	0.01	0.15
bR1	bin	sim14	8	139	1181	4016	0.105303	0.0334537	0.0507763	0.635656	GA1	0.1	0.01	0.15
bR1	bin	sim14	9	133	1129	4074	0.105388	0.031614	0.0486378	0.644829	GA1	0.1	0.01	0.15
bR1	bin	sim14	10	135	1279	3922	0.0954738	0.0332758	0.0493511	0.645499	GA1	0.1	0.01	0.15
bR1	bin	sim15	1	54	615	4668	0.0807175	0.0114358	0.0200334	0.579245	GA2	0.1	0.01	0.05
bR1	bin	sim15	2	57	615	4665	0.0848214	0.0120712	0.0211346	0.579062	GA2	0.1	0.01	0.05
bR1	bin	sim15	3	60	689	4588	0.0801068	0.0129088	0.0222346	0.582502	GA2	0.1	0.01	0.05
bR1	bin	sim15	4	58	696	4583	0.0769231	0.0124973	0.0215014	0.587653	GA2	0.1	0.01	0.05
bR1	bin	sim15	5	51	574	4712	0.0816	0.0107075	0.018931	0.574911	GA2	0.1	0.01	0.05
bR1	bin	sim15	6	64	764	4509	0.0772947	0.0139952	0.0236993	0.576019	GA2	0.1	0.01	0.05
bR1	bin	sim15	7	52	628	4657	0.0764706	0.0110427	0.0192986	0.579198	GA2	0.1	0.01	0.05
bR1	bin	sim15	8	48	509	4780	0.0861759	0.009942	0.0178273	0.580166	GA2	0.1	0.01	0.05
bR1	bin	sim15	9	48	645	4644	0.0692641	0.0102302	0.0178273	0.579694	GA2	0.1	0.01	0.05
bR1	bin	sim15	10	57	630	4650	0.0829694	0.0121096	0.0211346	0.571888	GA2	0.1	0.01	0.05
bR1	bin	sim16	1	129	1246	3962	0.0938182	0.0315326	0.0472009	0.619175	GA2	0.1	0.01	0.15
bR1	bin	sim16	2	114	1096	4127	0.0942149	0.0268805	0.0418272	0.618945	GA2	0.1	0.01	0.15
bR1	bin	sim16	3	140	1312	3885	0.0964187	0.0347826	0.0511229	0.623299	GA2	0.1	0.01	0.15
bR1	bin	sim16	4	143	1316	3878	0.0980123	0.0355633	0.0521898	0.624037	GA2	0.1	0.01	0.15
bR1	bin	sim16	5	120	1256	3961	0.0872093	0.0294046	0.0439802	0.615552	GA2	0.1	0.01	0.15
bR1	bin	sim16	6	129	1224	3984	0.0953437	0.031364	0.0472009	0.613707	GA2	0.1	0.01	0.15
bR1	bin	sim16	7	126	1193	4018	0.0955269	0.0304054	0.0461285	0.617707	GA2	0.1	0.01	0.15
bR1	bin	sim16	8	126	1214	3997	0.0940299	0.0305603	0.0461285	0.620841	GA2	0.1	0.01	0.15
bR1	bin	sim16	9	125	1252	3960	0.0907771	0.0305998	0.0457708	0.618029	GA2	0.1	0.01	0.15
bR1	bin	sim16	10	138	1325	3874	0.0943267	0.0343968	0.050411	0.616867	GA2	0.1	0.01	0.15
bR2	cont	sim1	1	282	197	54	0.588727	0.839286	0.692025	0.935741	GA1	0.3	0.001	NA
bR2	cont	sim1	2	276	219	38	0.557576	0.878981	0.682324	0.938271	GA1	0.3	0.001	NA
bR2	cont	sim1	3	273	214	46	0.560575	0.855799	0.677419	0.93249	GA1	0.3	0.001	NA
bR2	cont	sim1	4	262	214	57	0.55042	0.821317	0.659119	0.947875	GA1	0.3	0.001	NA
bR2	cont	sim1	5	288	201	44	0.588957	0.86747	0.701583	0.942128	GA1	0.3	0.001	NA
bR2	cont	sim1	6	273	214	46	0.560575	0.855799	0.677419	0.940976	GA1	0.3	0.001	NA
bR2	cont	sim1	7	295	198	40	0.598377	0.880597	0.71256	0.938148	GA1	0.3	0.001	NA
bR2	cont	sim1	8	263	210	60	0.556025	0.814241	0.660804	0.940707	GA1	0.3	0.001	NA
bR2	cont	sim1	9	278	205	50	0.575569	0.847561	0.685573	0.939753	GA1	0.3	0.001	NA
bR2	cont	sim1	10	258	238	37	0.520161	0.874576	0.652339	0.939497	GA1	0.3	0.001	NA
bR2	cont	sim2	1	271	206	57	0.568134	0.82622	0.673292	0.935012	GA2	0.3	0.001	NA
bR2	cont	sim2	2	267	208	59	0.562105	0.819018	0.666667	0.934219	GA2	0.3	0.001	NA
bR2	cont	sim2	3	265	207	62	0.561441	0.810398	0.663329	0.929957	GA2	0.3	0.001	NA
bR2	cont	sim2	4	275	207	52	0.570539	0.840979	0.679852	0.93087	GA2	0.3	0.001	NA
bR2	cont	sim2	5	250	226	58	0.52521	0.811688	0.637755	0.939688	GA2	0.3	0.001	NA
bR2	cont	sim2	6	259	215	60	0.546414	0.811912	0.653216	0.937268	GA2	0.3	0.001	NA
bR2	cont	sim2	7	264	206	64	0.561702	0.804878	0.661654	0.929792	GA2	0.3	0.001	NA
bR2	cont	sim2	8	271	195	68	0.581545	0.79941	0.673292	0.940293	GA2	0.3	0.001	NA
bR2	cont	sim2	9	272	207	55	0.56785	0.831804	0.674938	0.930201	GA2	0.3	0.001	NA
bR2	cont	sim2	10	281	206	47	0.577002	0.856707	0.689571	0.946036	GA2	0.3	0.001	NA
bR2	cont	sim3	1	528	4764	44	0.0997732	0.923077	0.180082	0.825755	GA1	0.3	0.01	NA
bR2	cont	sim3	2	536	4715	85	0.102076	0.863124	0.182561	0.826469	GA1	0.3	0.01	NA
bR2	cont	sim3	3	509	4761	66	0.0965844	0.885217	0.174166	0.826918	GA1	0.3	0.01	NA
bR2	cont	sim3	4	518	4709	109	0.0991008	0.826156	0.176973	0.827118	GA1	0.3	0.01	NA
bR2	cont	sim3	5	514	4756	66	0.0975332	0.886207	0.175726	0.829224	GA1	0.3	0.01	NA
bR2	cont	sim3	6	497	4755	84	0.0946306	0.855422	0.17041	0.821694	GA1	0.3	0.01	NA
bR2	cont	sim3	7	515	4736	85	0.0980766	0.858333	0.176038	0.83027	GA1	0.3	0.01	NA
bR2	cont	sim3	8	527	4729	80	0.100266	0.868204	0.179771	0.827867	GA1	0.3	0.01	NA
bR2	cont	sim3	9	530	4756	50	0.100265	0.913793	0.180702	0.824158	GA1	0.3	0.01	NA
bR2	cont	sim3	10	532	4719	85	0.101314	0.862237	0.181322	0.826247	GA1	0.3	0.01	NA
bR2	cont	sim4	1	531	4651	155	0.10247	0.774052	0.180982	0.800297	GA2	0.3	0.01	NA
bR2	cont	sim4	2	527	4589	221	0.10301	0.704545	0.179741	0.797143	GA2	0.3	0.01	NA
bR2	cont	sim4	3	490	4667	180	0.0950165	0.731343	0.168183	0.799592	GA2	0.3	0.01	NA
bR2	cont	sim4	4	488	4665	184	0.0947021	0.72619	0.167554	0.799267	GA2	0.3	0.01	NA
bR2	cont	sim4	5	524	4644	169	0.101393	0.756133	0.178809	0.801517	GA2	0.3	0.01	NA
bR2	cont	sim4	6	517	4657	163	0.0999227	0.760294	0.176631	0.795033	GA2	0.3	0.01	NA
bR2	cont	sim4	7	538	4655	144	0.103601	0.788856	0.183149	0.801397	GA2	0.3	0.01	NA
bR2	cont	sim4	8	502	4680	155	0.0968738	0.764079	0.171947	0.797858	GA2	0.3	0.01	NA
bR2	cont	sim4	9	519	4672	146	0.0999807	0.780451	0.177254	0.798758	GA2	0.3	0.01	NA
bR2	cont	sim4	10	500	4703	134	0.0960984	0.788644	0.171321	0.801507	GA2	0.3	0.01	NA
bR2	cont	sim5	1	245	181	107	0.575117	0.696023	0.62982	0.916792	GA1	0.1	0.001	NA
bR2	cont	sim5	2	262	172	99	0.603687	0.725762	0.659119	0.909828	GA1	0.1	0.001	NA
bR2	cont	sim5	3	249	190	94	0.567198	0.725948	0.636829	0.884131	GA1	0.1	0.001	NA
bR2	cont	sim5	4	241	207	85	0.537946	0.739264	0.622739	0.919445	GA1	0.1	0.001	NA
bR2	cont	sim5	5	244	210	79	0.537445	0.755418	0.628057	0.906675	GA1	0.1	0.001	NA
bR2	cont	sim5	6	238	205	90	0.537246	0.72561	0.61738	0.908322	GA1	0.1	0.001	NA
bR2	cont	sim5	7	246	198	89	0.554054	0.734328	0.631579	0.896121	GA1	0.1	0.001	NA
bR2	cont	sim5	8	231	209	93	0.525	0.712963	0.604712	0.910804	GA1	0.1	0.001	NA
bR2	cont	sim5	9	231	196	106	0.540984	0.68546	0.604712	0.885176	GA1	0.1	0.001	NA
bR2	cont	sim5	10	242	202	89	0.545045	0.731118	0.624516	0.916205	GA1	0.1	0.001	NA
bR2	cont	sim6	1	214	184	136	0.537688	0.611429	0.572193	0.89689	GA2	0.1	0.001	NA
bR2	cont	sim6	2	225	202	107	0.526932	0.677711	0.592885	0.884834	GA2	0.1	0.001	NA
bR2	cont	sim6	3	243	191	100	0.559908	0.708455	0.625483	0.895517	GA2	0.1	0.001	NA
bR2	cont	sim6	4	211	187	136	0.530151	0.608069	0.566443	0.872493	GA2	0.1	0.001	NA
bR2	cont	sim6	5	237	197	100	0.546083	0.703264	0.614786	0.902816	GA2	0.1	0.001	NA
bR2	cont	sim6	6	212	195	127	0.520885	0.625369	0.568365	0.887034	GA2	0.1	0.001	NA
bR2	cont	sim6	7	210	196	128	0.517241	0.621302	0.564516	0.896881	GA2	0.1	0.001	NA
bR2	cont	sim6	8	201	190	143	0.514066	0.584302	0.546939	0.881989	GA2	0.1	0.001	NA
bR2	cont	sim6	9	225	179	130	0.556931	0.633803	0.592885	0.874153	GA2	0.1	0.001	NA
bR2	cont	sim6	10	236	197	101	0.545035	0.700297	0.612987	0.898132	GA2	0.1	0.001	NA
bR2	cont	sim7	1	498	3949	889	0.111986	0.359048	0.170723	0.730459	GA1	0.1	0.01	NA
bR2	cont	sim7	2	466	4050	820	0.103189	0.362364	0.160634	0.738537	GA1	0.1	0.01	NA
bR2	cont	sim7	3	494	4013	829	0.109607	0.373394	0.169468	0.735172	GA1	0.1	0.01	NA
bR2	cont	sim7	4	465	4043	828	0.10315	0.359629	0.160317	0.739289	GA1	0.1	0.01	NA
bR2	cont	sim7	5	500	3973	863	0.111782	0.366838	0.17135	0.73478	GA1	0.1	0.01	NA
bR2	cont	sim7	6	485	3975	876	0.108744	0.356356	0.166638	0.73883	GA1	0.1	0.01	NA
bR2	cont	sim7	7	483	4064	789	0.106224	0.379717	0.166008	0.727752	GA1	0.1	0.01	NA
bR2	cont	sim7	8	466	3967	903	0.105121	0.340394	0.160634	0.728585	GA1	0.1	0.01	NA
bR2	cont	sim7	9	475	3925	936	0.107955	0.336641	0.163483	0.740447	GA1	0.1	0.01	NA
bR2	cont	sim7	10	496	4009	831	0.1101	0.373775	0.170096	0.737969	GA1	0.1	0.01	NA
bR2	cont	sim8	1	416	3645	1276	0.102438	0.245863	0.14462	0.697322	GA2	0.1	0.01	NA
bR2	cont	sim8	2	423	3517	1397	0.10736	0.232418	0.146875	0.704955	GA2	0.1	0.01	NA
bR2	cont	sim8	3	419	3636	1282	0.103329	0.246326	0.145587	0.705737	GA2	0.1	0.01	NA
bR2	cont	sim8	4	454	3884	999	0.104657	0.312457	0.156795	0.710865	GA2	0.1	0.01	NA
bR2	cont	sim8	5	402	3553	1382	0.101643	0.225336	0.140094	0.70294	GA2	0.1	0.01	NA
bR2	cont	sim8	6	434	3599	1304	0.107612	0.249712	0.150407	0.704057	GA2	0.1	0.01	NA
bR2	cont	sim8	7	410	3694	1233	0.0999025	0.249544	0.142683	0.704023	GA2	0.1	0.01	NA
bR2	cont	sim8	8	415	3705	1217	0.100728	0.254289	0.144298	0.707772	GA2	0.1	0.01	NA
bR2	cont	sim8	9	396	3626	1315	0.0984585	0.231444	0.138148	0.70638	GA2	0.1	0.01	NA
bR2	cont	sim8	10	425	3575	1337	0.10625	0.241203	0.147518	0.702955	GA2	0.1	0.01	NA
bR2	bin	sim1	1	215	178	140	0.547074	0.605634	0.574866	0.881196	GA1	0.3	0.001	0.05
bR2	bin	sim1	2	210	206	117	0.504808	0.642202	0.565276	0.877536	GA1	0.3	0.001	0.05
bR2	bin	sim1	3	203	194	136	0.511335	0.59882	0.55163	0.878735	GA1	0.3	0.001	0.05
bR2	bin	sim1	4	205	188	140	0.521628	0.594203	0.555556	0.885253	GA1	0.3	0.001	0.05
bR2	bin	sim1	5	225	182	126	0.552826	0.641026	0.593668	0.881663	GA1	0.3	0.001	0.05
bR2	bin	sim1	6	224	180	129	0.554455	0.634561	0.59181	0.891562	GA1	0.3	0.001	0.05
bR2	bin	sim1	7	218	183	132	0.543641	0.622857	0.580559	0.880704	GA1	0.3	0.001	0.05
bR2	bin	sim1	8	207	198	128	0.511111	0.61791	0.559459	0.890677	GA1	0.3	0.001	0.05
bR2	bin	sim1	9	224	177	132	0.558603	0.629213	0.59181	0.880358	GA1	0.3	0.001	0.05
bR2	bin	sim1	10	206	207	120	0.498789	0.631902	0.55751	0.880402	GA1	0.3	0.001	0.05
bR2	bin	sim2	1	255	183	95	0.582192	0.728571	0.647208	0.910439	GA1	0.3	0.001	0.15
bR2	bin	sim2	2	243	211	79	0.535242	0.754658	0.626289	0.903756	GA1	0.3	0.001	0.15
bR2	bin	sim2	3	249	213	71	0.538961	0.778125	0.636829	0.904707	GA1	0.3	0.001	0.15
bR2	bin	sim2	4	234	201	98	0.537931	0.704819	0.610169	0.914032	GA1	0.3	0.001	0.15
bR2	bin	sim2	5	266	189	78	0.584615	0.773256	0.665832	0.904528	GA1	0.3	0.001	0.15
bR2	bin	sim2	6	246	203	84	0.547884	0.745455	0.631579	0.922156	GA1	0.3	0.001	0.15
bR2	bin	sim2	7	250	196	87	0.560538	0.74184	0.63857	0.911368	GA1	0.3	0.001	0.15
bR2	bin	sim2	8	242	205	86	0.541387	0.737805	0.624516	0.923185	GA1	0.3	0.001	0.15
bR2	bin	sim2	9	252	204	77	0.552632	0.765957	0.642038	0.907767	GA1	0.3	0.001	0.15
bR2	bin	sim2	10	238	216	79	0.524229	0.750789	0.61738	0.909205	GA1	0.3	0.001	0.15
bR2	bin	sim3	1	196	193	145	0.503856	0.57478	0.536986	0.88332	GA2	0.3	0.001	0.05
bR2	bin	sim3	2	194	195	145	0.498715	0.572271	0.532967	0.871536	GA2	0.3	0.001	0.05
bR2	bin	sim3	3	187	185	162	0.502688	0.535817	0.518724	0.850924	GA2	0.3	0.001	0.05
bR2	bin	sim3	4	202	198	134	0.505	0.60119	0.548913	0.872159	GA2	0.3	0.001	0.05
bR2	bin	sim3	5	204	199	131	0.506203	0.608955	0.552846	0.864997	GA2	0.3	0.001	0.05
bR2	bin	sim3	6	187	180	167	0.509537	0.528249	0.518724	0.84512	GA2	0.3	0.001	0.05
bR2	bin	sim3	7	209	184	141	0.531807	0.597143	0.562584	0.865286	GA2	0.3	0.001	0.05
bR2	bin	sim3	8	196	177	161	0.525469	0.54902	0.536986	0.877675	GA2	0.3	0.001	0.05
bR2	bin	sim3	9	201	180	153	0.527559	0.567797	0.546939	0.864738	GA2	0.3	0.001	0.05
bR2	bin	sim3	10	217	178	139	0.549367	0.609551	0.577896	0.879001	GA2	0.3	0.001	0.05
bR2	bin	sim4	1	237	205	92	0.536199	0.720365	0.614786	0.906661	GA2	0.3	0.001	0.15
bR2	bin	sim4	2	236	204	94	0.536364	0.715152	0.612987	0.902608	GA2	0.3	0.001	0.15
bR2	bin	sim4	3	239	196	99	0.549425	0.707101	0.61837	0.884738	GA2	0.3	0.001	0.15
bR2	bin	sim4	4	235	196	103	0.545244	0.695266	0.611183	0.906964	GA2	0.3	0.001	0.15
bR2	bin	sim4	5	228	212	94	0.518182	0.708075	0.598425	0.898805	GA2	0.3	0.001	0.15
bR2	bin	sim4	6	207	208	119	0.498795	0.634969	0.558704	0.882548	GA2	0.3	0.001	0.15
bR2	bin	sim4	7	226	204	104	0.525581	0.684848	0.594737	0.903717	GA2	0.3	0.001	0.15
bR2	bin	sim4	8	240	176	118	0.576923	0.670391	0.620155	0.909182	GA2	0.3	0.001	0.15
bR2	bin	sim4	9	242	198	94	0.55	0.720238	0.623711	0.888695	GA2	0.3	0.001	0.15
bR2	bin	sim4	10	253	194	87	0.565996	0.744118	0.642948	0.901406	GA2	0.3	0.001	0.15
bR2	bin	sim5	1	367	3402	1567	0.0973733	0.189762	0.128704	0.69674	GA1	0.3	0.01	0.05
bR2	bin	sim5	2	399	3255	1682	0.109195	0.191735	0.139146	0.692731	GA1	0.3	0.01	0.05
bR2	bin	sim5	3	396	3400	1540	0.10432	0.204545	0.138172	0.700127	GA1	0.3	0.01	0.05
bR2	bin	sim5	4	380	3386	1570	0.100903	0.194872	0.13296	0.695915	GA1	0.3	0.01	0.05
bR2	bin	sim5	5	398	3329	1609	0.106788	0.198306	0.138821	0.698884	GA1	0.3	0.01	0.05
bR2	bin	sim5	6	395	3410	1531	0.103811	0.205088	0.137847	0.687512	GA1	0.3	0.01	0.05
bR2	bin	sim5	7	389	3343	1604	0.104234	0.195183	0.135895	0.697464	GA1	0.3	0.01	0.05
bR2	bin	sim5	8	380	3297	1659	0.103345	0.186366	0.13296	0.696839	GA1	0.3	0.01	0.05
bR2	bin	sim5	9	347	3159	1830	0.0989732	0.159394	0.122119	0.699214	GA1	0.3	0.01	0.05
bR2	bin	sim5	10	375	3177	1784	0.105574	0.173692	0.131326	0.688756	GA1	0.3	0.01	0.05
bR2	bin	sim6	1	516	4308	512	0.106965	0.501946	0.17635	0.75946	GA1	0.3	0.01	0.15
bR2	bin	sim6	2	515	4252	569	0.108034	0.475092	0.176038	0.756331	GA1	0.3	0.01	0.15
bR2	bin	sim6	3	527	4342	467	0.108236	0.530181	0.179771	0.755723	GA1	0.3	0.01	0.15
bR2	bin	sim6	4	501	4260	575	0.10523	0.465613	0.171664	0.750144	GA1	0.3	0.01	0.15
bR2	bin	sim6	5	529	4296	511	0.109637	0.508654	0.180392	0.759604	GA1	0.3	0.01	0.15
bR2	bin	sim6	6	515	4263	558	0.107786	0.479963	0.176038	0.750023	GA1	0.3	0.01	0.15
bR2	bin	sim6	7	501	4250	585	0.105451	0.461326	0.171664	0.757874	GA1	0.3	0.01	0.15
bR2	bin	sim6	8	509	4296	531	0.105931	0.489423	0.174166	0.76008	GA1	0.3	0.01	0.15
bR2	bin	sim6	9	527	4322	487	0.108682	0.519724	0.179771	0.753636	GA1	0.3	0.01	0.15
bR2	bin	sim6	10	491	4235	610	0.103893	0.445958	0.168526	0.751526	GA1	0.3	0.01	0.15
bR2	bin	sim7	1	304	2980	2053	0.09257	0.128978	0.107782	0.665707	GA2	0.3	0.01	0.05
bR2	bin	sim7	2	300	2883	2154	0.0942507	0.122249	0.10644	0.665014	GA2	0.3	0.01	0.05
bR2	bin	sim7	3	301	3054	1982	0.0897168	0.131844	0.106775	0.670768	GA2	0.3	0.01	0.05
bR2	bin	sim7	4	286	2878	2173	0.0903919	0.116307	0.101725	0.66951	GA2	0.3	0.01	0.05
bR2	bin	sim7	5	310	2949	2078	0.0951212	0.129816	0.109793	0.669086	GA2	0.3	0.01	0.05
bR2	bin	sim7	6	305	2839	2193	0.0970102	0.122098	0.108118	0.6639	GA2	0.3	0.01	0.05
bR2	bin	sim7	7	326	2967	2044	0.0989979	0.137553	0.115133	0.663953	GA2	0.3	0.01	0.05
bR2	bin	sim7	8	290	2912	2135	0.0905684	0.119588	0.103074	0.662921	GA2	0.3	0.01	0.05
bR2	bin	sim7	9	313	2941	2083	0.0961893	0.130634	0.110796	0.669992	GA2	0.3	0.01	0.05
bR2	bin	sim7	10	310	3143	1884	0.089777	0.141294	0.109793	0.668411	GA2	0.3	0.01	0.05
bR2	bin	sim8	1	469	3963	905	0.105821	0.341339	0.161557	0.720847	GA2	0.3	0.01	0.15
bR2	bin	sim8	2	447	3812	1078	0.104954	0.293115	0.154564	0.721319	GA2	0.3	0.01	0.15
bR2	bin	sim8	3	438	3934	965	0.100183	0.312188	0.151688	0.732406	GA2	0.3	0.01	0.15
bR2	bin	sim8	4	455	3909	973	0.104262	0.318627	0.157113	0.72551	GA2	0.3	0.01	0.15
bR2	bin	sim8	5	456	4007	874	0.102173	0.342857	0.157431	0.730127	GA2	0.3	0.01	0.15
bR2	bin	sim8	6	436	3944	957	0.0995434	0.312994	0.151048	0.720904	GA2	0.3	0.01	0.15
bR2	bin	sim8	7	497	4060	780	0.109063	0.389193	0.170381	0.7248	GA2	0.3	0.01	0.15
bR2	bin	sim8	8	439	3966	932	0.0996595	0.320204	0.152008	0.723451	GA2	0.3	0.01	0.15
bR2	bin	sim8	9	460	4008	869	0.102954	0.346125	0.158703	0.723712	GA2	0.3	0.01	0.15
bR2	bin	sim8	10	463	4108	766	0.101291	0.376729	0.159655	0.727968	GA2	0.3	0.01	0.15
bR2	bin	sim9	1	138	143	252	0.491103	0.353846	0.411326	0.821288	GA1	0.1	0.001	0.05
bR2	bin	sim9	2	146	131	256	0.527076	0.363184	0.430044	0.824237	GA1	0.1	0.001	0.05
bR2	bin	sim9	3	135	146	252	0.480427	0.348837	0.404192	0.809921	GA1	0.1	0.001	0.05
bR2	bin	sim9	4	132	156	245	0.458333	0.350133	0.396992	0.811868	GA1	0.1	0.001	0.05
bR2	bin	sim9	5	133	181	219	0.423567	0.377841	0.399399	0.811328	GA1	0.1	0.001	0.05
bR2	bin	sim9	6	148	151	234	0.494983	0.387435	0.434655	0.806773	GA1	0.1	0.001	0.05
bR2	bin	sim9	7	123	154	256	0.444043	0.324538	0.375	0.806306	GA1	0.1	0.001	0.05
bR2	bin	sim9	8	143	158	232	0.475083	0.381333	0.423077	0.80905	GA1	0.1	0.001	0.05
bR2	bin	sim9	9	150	157	226	0.488599	0.398936	0.439239	0.807557	GA1	0.1	0.001	0.05
bR2	bin	sim9	10	151	145	237	0.510135	0.389175	0.44152	0.826366	GA1	0.1	0.001	0.05
bR2	bin	sim10	1	191	167	175	0.53352	0.521858	0.527624	0.86284	GA1	0.1	0.001	0.15
bR2	bin	sim10	2	208	145	180	0.589235	0.536082	0.561404	0.86319	GA1	0.1	0.001	0.15
bR2	bin	sim10	3	198	166	169	0.543956	0.53951	0.541724	0.846776	GA1	0.1	0.001	0.15
bR2	bin	sim10	4	187	176	170	0.515152	0.52381	0.519444	0.875629	GA1	0.1	0.001	0.15
bR2	bin	sim10	5	194	184	155	0.513228	0.555874	0.5337	0.850341	GA1	0.1	0.001	0.15
bR2	bin	sim10	6	192	177	164	0.520325	0.539326	0.529655	0.858023	GA1	0.1	0.001	0.15
bR2	bin	sim10	7	175	188	170	0.482094	0.507246	0.49435	0.849094	GA1	0.1	0.001	0.15
bR2	bin	sim10	8	189	187	157	0.50266	0.546243	0.523546	0.865576	GA1	0.1	0.001	0.15
bR2	bin	sim10	9	212	167	154	0.559367	0.579235	0.569128	0.844727	GA1	0.1	0.001	0.15
bR2	bin	sim10	10	193	168	172	0.534626	0.528767	0.53168	0.870244	GA1	0.1	0.001	0.15
bR2	bin	sim11	1	93	144	297	0.392405	0.238462	0.296651	0.777547	GA2	0.1	0.001	0.05
bR2	bin	sim11	2	98	132	304	0.426087	0.243781	0.310127	0.776148	GA2	0.1	0.001	0.05
bR2	bin	sim11	3	126	131	277	0.490272	0.312655	0.381818	0.778745	GA2	0.1	0.001	0.05
bR2	bin	sim11	4	105	139	290	0.430328	0.265823	0.328638	0.760059	GA2	0.1	0.001	0.05
bR2	bin	sim11	5	112	166	256	0.402878	0.304348	0.346749	0.7909	GA2	0.1	0.001	0.05
bR2	bin	sim11	6	108	149	277	0.420233	0.280519	0.336449	0.792904	GA2	0.1	0.001	0.05
bR2	bin	sim11	7	106	139	289	0.432653	0.268354	0.33125	0.78519	GA2	0.1	0.001	0.05
bR2	bin	sim11	8	94	145	295	0.393305	0.241645	0.299363	0.764156	GA2	0.1	0.001	0.05
bR2	bin	sim11	9	109	135	290	0.446721	0.273183	0.339036	0.746846	GA2	0.1	0.001	0.05
bR2	bin	sim11	10	130	151	253	0.462633	0.339426	0.391566	0.795724	GA2	0.1	0.001	0.05
bR2	bin	sim12	1	158	156	220	0.503185	0.417989	0.456647	0.832542	GA2	0.1	0.001	0.15
bR2	bin	sim12	2	177	168	189	0.513043	0.483607	0.49789	0.826247	GA2	0.1	0.001	0.15
bR2	bin	sim12	3	170	163	201	0.510511	0.458221	0.482955	0.836569	GA2	0.1	0.001	0.15
bR2	bin	sim12	4	153	170	211	0.473684	0.42033	0.445415	0.81056	GA2	0.1	0.001	0.15
bR2	bin	sim12	5	170	169	195	0.501475	0.465753	0.482955	0.850316	GA2	0.1	0.001	0.15
bR2	bin	sim12	6	158	187	189	0.457971	0.455331	0.456647	0.836706	GA2	0.1	0.001	0.15
bR2	bin	sim12	7	154	181	199	0.459701	0.436261	0.447674	0.839146	GA2	0.1	0.001	0.15
bR2	bin	sim12	8	144	159	231	0.475248	0.384	0.424779	0.823643	GA2	0.1	0.001	0.15
bR2	bin	sim12	9	158	157	219	0.501587	0.419098	0.456647	0.808337	GA2	0.1	0.001	0.15
bR2	bin	sim12	10	175	172	187	0.504323	0.483425	0.493653	0.839892	GA2	0.1	0.001	0.15
bR2	bin	sim13	1	86	1290	3960	0.0625	0.0212556	0.0317226	0.603072	GA1	0.1	0.01	0.05
bR2	bin	sim13	2	82	1214	4040	0.0632716	0.0198933	0.0302695	0.602353	GA1	0.1	0.01	0.05
bR2	bin	sim13	3	79	1456	3801	0.0514658	0.0203608	0.0291782	0.602337	GA1	0.1	0.01	0.05
bR2	bin	sim13	4	88	1425	3823	0.0581626	0.0225006	0.0324484	0.600004	GA1	0.1	0.01	0.05
bR2	bin	sim13	5	82	1433	3821	0.0541254	0.0210095	0.0302695	0.609105	GA1	0.1	0.01	0.05
bR2	bin	sim13	6	106	1425	3805	0.0692358	0.027103	0.0389563	0.603278	GA1	0.1	0.01	0.05
bR2	bin	sim13	7	112	1542	3682	0.0677146	0.0295203	0.041116	0.600785	GA1	0.1	0.01	0.05
bR2	bin	sim13	8	84	1363	3889	0.0580511	0.0211427	0.0309963	0.602421	GA1	0.1	0.01	0.05
bR2	bin	sim13	9	115	1498	3723	0.0712957	0.0299635	0.0421941	0.599217	GA1	0.1	0.01	0.05
bR2	bin	sim13	10	107	1617	3612	0.062065	0.0287712	0.0393166	0.606174	GA1	0.1	0.01	0.05
bR2	bin	sim14	1	231	2290	2815	0.0916303	0.0758372	0.082989	0.657289	GA1	0.1	0.01	0.15
bR2	bin	sim14	2	259	2445	2632	0.095784	0.0895884	0.0925827	0.658115	GA1	0.1	0.01	0.15
bR2	bin	sim14	3	235	2380	2721	0.0898662	0.0794993	0.0843655	0.655405	GA1	0.1	0.01	0.15
bR2	bin	sim14	4	264	2403	2669	0.0989876	0.0900102	0.0942857	0.656087	GA1	0.1	0.01	0.15
bR2	bin	sim14	5	239	2485	2612	0.0877386	0.0838302	0.0857399	0.660748	GA1	0.1	0.01	0.15
bR2	bin	sim14	6	266	2536	2534	0.0949322	0.095	0.0949661	0.657768	GA1	0.1	0.01	0.15
bR2	bin	sim14	7	256	2432	2648	0.0952381	0.0881543	0.0915594	0.648053	GA1	0.1	0.01	0.15
bR2	bin	sim14	8	230	2388	2718	0.0878533	0.078019	0.0826446	0.650186	GA1	0.1	0.01	0.15
bR2	bin	sim14	9	238	2386	2712	0.0907012	0.080678	0.0853965	0.658238	GA1	0.1	0.01	0.15
bR2	bin	sim14	10	236	2530	2570	0.0853218	0.0841055	0.0847093	0.659385	GA1	0.1	0.01	0.15
bR2	bin	sim15	1	99	1522	3716	0.0610734	0.0259502	0.0364238	0.587252	GA2	0.1	0.01	0.05
bR2	bin	sim15	2	101	1502	3734	0.0630069	0.0263364	0.037146	0.589887	GA2	0.1	0.01	0.05
bR2	bin	sim15	3	119	1538	3680	0.0718165	0.031324	0.0436217	0.593314	GA2	0.1	0.01	0.05
bR2	bin	sim15	4	98	1609	3630	0.0574107	0.0262876	0.0360626	0.597116	GA2	0.1	0.01	0.05
bR2	bin	sim15	5	88	1358	3891	0.0608575	0.0221161	0.0324424	0.584756	GA2	0.1	0.01	0.05
bR2	bin	sim15	6	108	1589	3640	0.0636417	0.0288154	0.0396694	0.589185	GA2	0.1	0.01	0.05
bR2	bin	sim15	7	111	1528	3698	0.0677242	0.0291415	0.0407489	0.590064	GA2	0.1	0.01	0.05
bR2	bin	sim15	8	88	1514	3735	0.0549313	0.0230186	0.0324424	0.587819	GA2	0.1	0.01	0.05
bR2	bin	sim15	9	107	1612	3618	0.0622455	0.0287248	0.0393093	0.587694	GA2	0.1	0.01	0.05
bR2	bin	sim15	10	98	1477	3762	0.0622222	0.0253886	0.0360626	0.581407	GA2	0.1	0.01	0.05
bR2	bin	sim16	1	202	2370	2765	0.0785381	0.0680822	0.0729374	0.631557	GA2	0.1	0.01	0.15
bR2	bin	sim16	2	184	1978	3175	0.0851064	0.0547782	0.0666546	0.632619	GA2	0.1	0.01	0.15
bR2	bin	sim16	3	218	2332	2787	0.0854902	0.0725458	0.0784878	0.633328	GA2	0.1	0.01	0.15
bR2	bin	sim16	4	208	2355	2774	0.0811549	0.0697518	0.0750225	0.636872	GA2	0.1	0.01	0.15
bR2	bin	sim16	5	202	2286	2849	0.0811897	0.0662078	0.0729374	0.626244	GA2	0.1	0.01	0.15
bR2	bin	sim16	6	215	2270	2852	0.0865191	0.0701011	0.0774496	0.628775	GA2	0.1	0.01	0.15
bR2	bin	sim16	7	210	2281	2846	0.0843035	0.0687173	0.0757166	0.630252	GA2	0.1	0.01	0.15
bR2	bin	sim16	8	187	2255	2895	0.0765766	0.0606749	0.0677046	0.634084	GA2	0.1	0.01	0.15
bR2	bin	sim16	9	199	2342	2796	0.0783156	0.0664441	0.0718931	0.629725	GA2	0.1	0.01	0.15
bR2	bin	sim16	10	229	2419	2689	0.0864804	0.0784784	0.0822853	0.630896	GA2	0.1	0.01	0.15
bC1	cont	sim1	1	270	186	77	0.592105	0.778098	0.672478	0.923083	GA1	0.3	0.001	NA
bC1	cont	sim1	2	261	201	71	0.564935	0.786145	0.657431	0.926217	GA1	0.3	0.001	NA
bC1	cont	sim1	3	260	203	70	0.561555	0.787879	0.655738	0.918568	GA1	0.3	0.001	NA
bC1	cont	sim1	4	247	196	90	0.557562	0.732938	0.633333	0.928614	GA1	0.3	0.001	NA
bC1	cont	sim1	5	280	187	66	0.599572	0.809249	0.688807	0.931153	GA1	0.3	0.001	NA
bC1	cont	sim1	6	263	202	68	0.565591	0.794562	0.660804	0.92853	GA1	0.3	0.001	NA
bC1	cont	sim1	7	271	185	77	0.594298	0.778736	0.674129	0.920825	GA1	0.3	0.001	NA
bC1	cont	sim1	8	245	205	83	0.544444	0.746951	0.62982	0.928078	GA1	0.3	0.001	NA
bC1	cont	sim1	9	263	190	80	0.580574	0.766764	0.660804	0.920351	GA1	0.3	0.001	NA
bC1	cont	sim1	10	242	221	70	0.522678	0.775641	0.624516	0.928533	GA1	0.3	0.001	NA
bC1	cont	sim2	1	253	187	94	0.575	0.729107	0.642948	0.927924	GA2	0.3	0.001	NA
bC1	cont	sim2	2	247	199	88	0.553812	0.737313	0.632522	0.928329	GA2	0.3	0.001	NA
bC1	cont	sim2	3	250	191	93	0.566893	0.728863	0.637755	0.913634	GA2	0.3	0.001	NA
bC1	cont	sim2	4	260	188	86	0.580357	0.751445	0.654912	0.919563	GA2	0.3	0.001	NA
bC1	cont	sim2	5	234	209	91	0.528217	0.72	0.609375	0.927307	GA2	0.3	0.001	NA
bC1	cont	sim2	6	241	199	94	0.547727	0.719403	0.621935	0.923576	GA2	0.3	0.001	NA
bC1	cont	sim2	7	244	191	99	0.56092	0.71137	0.627249	0.920028	GA2	0.3	0.001	NA
bC1	cont	sim2	8	256	183	95	0.583144	0.729345	0.648101	0.922131	GA2	0.3	0.001	NA
bC1	cont	sim2	9	256	190	88	0.573991	0.744186	0.648101	0.902967	GA2	0.3	0.001	NA
bC1	cont	sim2	10	267	189	78	0.585526	0.773913	0.666667	0.934395	GA2	0.3	0.001	NA
bC1	cont	sim3	1	532	4630	174	0.103061	0.753541	0.181322	0.816015	GA1	0.3	0.01	NA
bC1	cont	sim3	2	498	4604	234	0.0976088	0.680328	0.170723	0.813378	GA1	0.3	0.01	NA
bC1	cont	sim3	3	500	4591	245	0.0982125	0.671141	0.17135	0.812885	GA1	0.3	0.01	NA
bC1	cont	sim3	4	490	4557	289	0.0970874	0.629012	0.168211	0.811082	GA1	0.3	0.01	NA
bC1	cont	sim3	5	492	4613	231	0.0963761	0.680498	0.16884	0.812755	GA1	0.3	0.01	NA
bC1	cont	sim3	6	492	4580	264	0.0970032	0.650794	0.16884	0.807536	GA1	0.3	0.01	NA
bC1	cont	sim3	7	488	4586	262	0.0961766	0.650667	0.167582	0.81716	GA1	0.3	0.01	NA
bC1	cont	sim3	8	508	4611	217	0.0992381	0.70069	0.173854	0.812452	GA1	0.3	0.01	NA
bC1	cont	sim3	9	516	4630	190	0.100272	0.730878	0.17635	0.810791	GA1	0.3	0.01	NA
bC1	cont	sim3	10	504	4593	239	0.0988817	0.678331	0.172603	0.811347	GA1	0.3	0.01	NA
bC1	cont	sim4	1	503	4340	494	0.103861	0.504514	0.17226	0.781708	GA2	0.3	0.01	NA
bC1	cont	sim4	2	492	4308	537	0.1025	0.478134	0.168811	0.78025	GA2	0.3	0.01	NA
bC1	cont	sim4	3	440	4361	536	0.0916476	0.45082	0.152328	0.781203	GA2	0.3	0.01	NA
bC1	cont	sim4	4	465	4361	511	0.0963531	0.476434	0.16029	0.780541	GA2	0.3	0.01	NA
bC1	cont	sim4	5	485	4353	499	0.100248	0.492886	0.166609	0.783603	GA2	0.3	0.01	NA
bC1	cont	sim4	6	480	4337	520	0.0996471	0.48	0.165034	0.777958	GA2	0.3	0.01	NA
bC1	cont	sim4	7	495	4395	447	0.101227	0.525478	0.169753	0.786279	GA2	0.3	0.01	NA
bC1	cont	sim4	8	473	4386	478	0.0973451	0.497371	0.162823	0.782416	GA2	0.3	0.01	NA
bC1	cont	sim4	9	487	4364	486	0.100392	0.500514	0.167239	0.781994	GA2	0.3	0.01	NA
bC1	cont	sim4	10	487	4451	399	0.0986229	0.549661	0.167239	0.786343	GA2	0.3	0.01	NA
bC1	cont	sim5	1	215	160	158	0.573333	0.576408	0.574866	0.898245	GA1	0.1	0.001	NA
bC1	cont	sim5	2	238	157	138	0.602532	0.632979	0.61738	0.885067	GA1	0.1	0.001	NA
bC1	cont	sim5	3	220	161	152	0.577428	0.591398	0.584329	0.86337	GA1	0.1	0.001	NA
bC1	cont	sim5	4	219	173	141	0.558673	0.608333	0.582447	0.894055	GA1	0.1	0.001	NA
bC1	cont	sim5	5	223	178	132	0.55611	0.628169	0.589947	0.888371	GA1	0.1	0.001	NA
bC1	cont	sim5	6	214	165	154	0.564644	0.581522	0.572959	0.879535	GA1	0.1	0.001	NA
bC1	cont	sim5	7	206	166	161	0.553763	0.561308	0.55751	0.869412	GA1	0.1	0.001	NA
bC1	cont	sim5	8	212	191	130	0.526055	0.619883	0.569128	0.892954	GA1	0.1	0.001	NA
bC1	cont	sim5	9	214	171	148	0.555844	0.59116	0.572959	0.863136	GA1	0.1	0.001	NA
bC1	cont	sim5	10	222	174	137	0.560606	0.618384	0.588079	0.894932	GA1	0.1	0.001	NA
bC1	cont	sim6	1	182	153	199	0.543284	0.47769	0.50838	0.863044	GA2	0.1	0.001	NA
bC1	cont	sim6	2	193	172	169	0.528767	0.533149	0.530949	0.864046	GA2	0.1	0.001	NA
bC1	cont	sim6	3	205	163	166	0.557065	0.552561	0.554804	0.87743	GA2	0.1	0.001	NA
bC1	cont	sim6	4	175	158	201	0.525526	0.465426	0.493653	0.861336	GA2	0.1	0.001	NA
bC1	cont	sim6	5	210	171	153	0.551181	0.578512	0.564516	0.8825	GA2	0.1	0.001	NA
bC1	cont	sim6	6	187	172	175	0.520891	0.516575	0.518724	0.863232	GA2	0.1	0.001	NA
bC1	cont	sim6	7	188	166	180	0.531073	0.51087	0.520776	0.870833	GA2	0.1	0.001	NA
bC1	cont	sim6	8	172	152	210	0.530864	0.450262	0.487252	0.859318	GA2	0.1	0.001	NA
bC1	cont	sim6	9	185	140	209	0.569231	0.469543	0.514604	0.852273	GA2	0.1	0.001	NA
bC1	cont	sim6	10	198	160	176	0.553073	0.529412	0.540984	0.878518	GA2	0.1	0.001	NA
bC1	cont	sim7	1	374	2855	2107	0.115825	0.150746	0.130998	0.704305	GA1	0.1	0.01	NA
bC1	cont	sim7	2	345	2863	2128	0.107544	0.139507	0.121457	0.714158	GA1	0.1	0.01	NA
bC1	cont	sim7	3	341	2738	2257	0.11075	0.131255	0.120134	0.708047	GA1	0.1	0.01	NA
bC1	cont	sim7	4	337	2763	2236	0.10871	0.130976	0.118808	0.713462	GA1	0.1	0.01	NA
bC1	cont	sim7	5	328	2840	2168	0.103535	0.13141	0.115819	0.707319	GA1	0.1	0.01	NA
bC1	cont	sim7	6	363	2926	2047	0.110368	0.150622	0.127391	0.713777	GA1	0.1	0.01	NA
bC1	cont	sim7	7	347	2906	2083	0.106671	0.142798	0.122119	0.707055	GA1	0.1	0.01	NA
bC1	cont	sim7	8	332	2722	2282	0.10871	0.127008	0.117149	0.70333	GA1	0.1	0.01	NA
bC1	cont	sim7	9	348	2797	2191	0.110652	0.137062	0.122449	0.713253	GA1	0.1	0.01	NA
bC1	cont	sim7	10	329	2778	2229	0.10589	0.128616	0.116152	0.714343	GA1	0.1	0.01	NA
bC1	cont	sim8	1	290	2446	2601	0.105994	0.100311	0.103074	0.676598	GA2	0.1	0.01	NA
bC1	cont	sim8	2	264	2214	2859	0.106538	0.0845341	0.0942689	0.679003	GA2	0.1	0.01	NA
bC1	cont	sim8	3	297	2409	2631	0.109756	0.101434	0.105431	0.6804	GA2	0.1	0.01	NA
bC1	cont	sim8	4	303	2531	2503	0.106916	0.107983	0.107447	0.687623	GA2	0.1	0.01	NA
bC1	cont	sim8	5	256	2287	2794	0.100669	0.0839344	0.091543	0.677733	GA2	0.1	0.01	NA
bC1	cont	sim8	6	257	2237	2843	0.103047	0.0829032	0.0918842	0.681012	GA2	0.1	0.01	NA
bC1	cont	sim8	7	267	2312	2758	0.103528	0.0882645	0.0952891	0.680055	GA2	0.1	0.01	NA
bC1	cont	sim8	8	281	2426	2630	0.103805	0.0965304	0.100036	0.68114	GA2	0.1	0.01	NA
bC1	cont	sim8	9	248	2232	2857	0.1	0.0798712	0.0888093	0.677594	GA2	0.1	0.01	NA
bC1	cont	sim8	10	293	2333	2711	0.111577	0.0975366	0.104085	0.676657	GA2	0.1	0.01	NA
bC1	bin	sim1	1	157	135	241	0.537671	0.394472	0.455072	0.83749	GA1	0.3	0.001	0.05
bC1	bin	sim1	2	166	155	212	0.517134	0.439153	0.474964	0.837477	GA1	0.3	0.001	0.05
bC1	bin	sim1	3	160	147	226	0.521173	0.414508	0.46176	0.843191	GA1	0.3	0.001	0.05
bC1	bin	sim1	4	156	150	227	0.509804	0.407311	0.45283	0.851427	GA1	0.3	0.001	0.05
bC1	bin	sim1	5	179	126	228	0.586885	0.439803	0.502809	0.835984	GA1	0.3	0.001	0.05
bC1	bin	sim1	6	176	144	213	0.55	0.452442	0.496474	0.862746	GA1	0.3	0.001	0.05
bC1	bin	sim1	7	182	142	209	0.561728	0.465473	0.509091	0.842165	GA1	0.3	0.001	0.05
bC1	bin	sim1	8	164	153	216	0.51735	0.431579	0.470588	0.860426	GA1	0.3	0.001	0.05
bC1	bin	sim1	9	165	135	233	0.55	0.414573	0.472779	0.843458	GA1	0.3	0.001	0.05
bC1	bin	sim1	10	158	172	203	0.478788	0.437673	0.457308	0.839593	GA1	0.3	0.001	0.05
bC1	bin	sim2	1	213	159	161	0.572581	0.569519	0.571046	0.886147	GA1	0.3	0.001	0.15
bC1	bin	sim2	2	213	190	130	0.528536	0.620991	0.571046	0.882611	GA1	0.3	0.001	0.15
bC1	bin	sim2	3	214	169	150	0.558747	0.587912	0.572959	0.875593	GA1	0.3	0.001	0.15
bC1	bin	sim2	4	196	172	165	0.532609	0.542936	0.537723	0.893343	GA1	0.3	0.001	0.15
bC1	bin	sim2	5	225	158	150	0.587467	0.6	0.593668	0.878169	GA1	0.3	0.001	0.15
bC1	bin	sim2	6	209	180	144	0.537275	0.592068	0.563342	0.899274	GA1	0.3	0.001	0.15
bC1	bin	sim2	7	224	164	145	0.57732	0.607046	0.59181	0.884493	GA1	0.3	0.001	0.15
bC1	bin	sim2	8	211	178	144	0.542416	0.594366	0.567204	0.895262	GA1	0.3	0.001	0.15
bC1	bin	sim2	9	223	167	143	0.571795	0.60929	0.589947	0.878243	GA1	0.3	0.001	0.15
bC1	bin	sim2	10	202	192	139	0.51269	0.592375	0.54966	0.89238	GA1	0.3	0.001	0.15
bC1	bin	sim3	1	137	140	257	0.494585	0.347716	0.408346	0.845625	GA2	0.3	0.001	0.05
bC1	bin	sim3	2	130	126	278	0.507812	0.318627	0.391566	0.823452	GA2	0.3	0.001	0.05
bC1	bin	sim3	3	137	117	280	0.53937	0.328537	0.408346	0.811851	GA2	0.3	0.001	0.05
bC1	bin	sim3	4	143	125	266	0.533582	0.349633	0.422452	0.825493	GA2	0.3	0.001	0.05
bC1	bin	sim3	5	153	148	233	0.508306	0.396373	0.445415	0.827086	GA2	0.3	0.001	0.05
bC1	bin	sim3	6	124	118	292	0.512397	0.298077	0.3769	0.791499	GA2	0.3	0.001	0.05
bC1	bin	sim3	7	147	124	263	0.542435	0.358537	0.431718	0.828786	GA2	0.3	0.001	0.05
bC1	bin	sim3	8	140	122	272	0.534351	0.339806	0.41543	0.824702	GA2	0.3	0.001	0.05
bC1	bin	sim3	9	141	119	274	0.542308	0.339759	0.417778	0.812352	GA2	0.3	0.001	0.05
bC1	bin	sim3	10	152	129	253	0.540925	0.375309	0.443149	0.838378	GA2	0.3	0.001	0.05
bC1	bin	sim4	1	198	174	162	0.532258	0.55	0.540984	0.876149	GA2	0.3	0.001	0.15
bC1	bin	sim4	2	189	164	181	0.535411	0.510811	0.522822	0.876189	GA2	0.3	0.001	0.15
bC1	bin	sim4	3	195	150	189	0.565217	0.507812	0.534979	0.857651	GA2	0.3	0.001	0.15
bC1	bin	sim4	4	200	161	173	0.554017	0.536193	0.544959	0.867744	GA2	0.3	0.001	0.15
bC1	bin	sim4	5	200	180	154	0.526316	0.564972	0.544959	0.878024	GA2	0.3	0.001	0.15
bC1	bin	sim4	6	185	164	185	0.530086	0.5	0.514604	0.853185	GA2	0.3	0.001	0.15
bC1	bin	sim4	7	192	159	183	0.547009	0.512	0.528926	0.868292	GA2	0.3	0.001	0.15
bC1	bin	sim4	8	206	152	176	0.575419	0.539267	0.556757	0.867792	GA2	0.3	0.001	0.15
bC1	bin	sim4	9	202	163	169	0.553425	0.544474	0.548913	0.86178	GA2	0.3	0.001	0.15
bC1	bin	sim4	10	218	146	170	0.598901	0.561856	0.579787	0.878144	GA2	0.3	0.001	0.15
bC1	bin	sim5	1	95	886	4355	0.09684	0.0213483	0.0349843	0.638729	GA1	0.3	0.01	0.05
bC1	bin	sim5	2	110	879	4347	0.111223	0.0246803	0.0403966	0.64103	GA1	0.3	0.01	0.05
bC1	bin	sim5	3	119	972	4245	0.109074	0.0272686	0.0436297	0.645694	GA1	0.3	0.01	0.05
bC1	bin	sim5	4	116	1060	4160	0.0986395	0.0271282	0.0425532	0.638063	GA1	0.3	0.01	0.05
bC1	bin	sim5	5	109	862	4365	0.112255	0.024363	0.0400367	0.644315	GA1	0.3	0.01	0.05
bC1	bin	sim5	6	110	1027	4199	0.0967458	0.025528	0.0403966	0.635173	GA1	0.3	0.01	0.05
bC1	bin	sim5	7	97	848	4391	0.102646	0.0216132	0.0357077	0.637898	GA1	0.3	0.01	0.05
bC1	bin	sim5	8	119	982	4235	0.108084	0.0273312	0.0436297	0.637185	GA1	0.3	0.01	0.05
bC1	bin	sim5	9	117	952	4267	0.109448	0.026688	0.0429122	0.637084	GA1	0.3	0.01	0.05
bC1	bin	sim5	10	111	1038	4187	0.0966057	0.025826	0.0407564	0.637421	GA1	0.3	0.01	0.05
bC1	bin	sim6	1	362	3037	1937	0.106502	0.15746	0.127062	0.721183	GA1	0.3	0.01	0.15
bC1	bin	sim6	2	345	2859	2132	0.107678	0.139281	0.121457	0.72248	GA1	0.3	0.01	0.15
bC1	bin	sim6	3	370	3002	1964	0.109727	0.158526	0.129688	0.719827	GA1	0.3	0.01	0.15
bC1	bin	sim6	4	320	2855	2161	0.100787	0.12898	0.113154	0.713935	GA1	0.3	0.01	0.15
bC1	bin	sim6	5	339	2828	2169	0.107041	0.135167	0.119471	0.72431	GA1	0.3	0.01	0.15
bC1	bin	sim6	6	328	2915	2093	0.101141	0.135481	0.115819	0.712793	GA1	0.3	0.01	0.15
bC1	bin	sim6	7	334	2892	2110	0.103534	0.136661	0.117813	0.722221	GA1	0.3	0.01	0.15
bC1	bin	sim6	8	327	2979	2030	0.0989111	0.138736	0.115486	0.722215	GA1	0.3	0.01	0.15
bC1	bin	sim6	9	347	2783	2206	0.110863	0.135919	0.122119	0.718425	GA1	0.3	0.01	0.15
bC1	bin	sim6	10	344	2917	2075	0.105489	0.142208	0.121127	0.715403	GA1	0.3	0.01	0.15
bC1	bin	sim7	1	116	1096	4125	0.0957096	0.027352	0.0425454	0.609713	GA2	0.3	0.01	0.05
bC1	bin	sim7	2	116	1045	4176	0.0999139	0.027027	0.0425454	0.606415	GA2	0.3	0.01	0.05
bC1	bin	sim7	3	108	1112	4117	0.0885246	0.0255621	0.0396694	0.6186	GA2	0.3	0.01	0.05
bC1	bin	sim7	4	118	1150	4069	0.0930599	0.0281825	0.0432631	0.612347	GA2	0.3	0.01	0.05
bC1	bin	sim7	5	104	1083	4150	0.0876158	0.0244476	0.0382283	0.615409	GA2	0.3	0.01	0.05
bC1	bin	sim7	6	106	1036	4195	0.0928196	0.0246454	0.0389491	0.608798	GA2	0.3	0.01	0.05
bC1	bin	sim7	7	122	1120	4095	0.0982287	0.0289305	0.0446968	0.613268	GA2	0.3	0.01	0.05
bC1	bin	sim7	8	110	1106	4121	0.0904605	0.0259986	0.0403892	0.610233	GA2	0.3	0.01	0.05
bC1	bin	sim7	9	110	1085	4142	0.0920502	0.0258702	0.0403892	0.6198	GA2	0.3	0.01	0.05
bC1	bin	sim7	10	112	1054	4171	0.0960549	0.0261499	0.0411085	0.614286	GA2	0.3	0.01	0.05
bC1	bin	sim8	1	260	2338	2739	0.100077	0.0866956	0.0929069	0.679027	GA2	0.3	0.01	0.15
bC1	bin	sim8	2	271	2398	2668	0.101536	0.0922082	0.0966476	0.680666	GA2	0.3	0.01	0.15
bC1	bin	sim8	3	254	2486	2597	0.0927007	0.0890915	0.0908603	0.69005	GA2	0.3	0.01	0.15
bC1	bin	sim8	4	271	2355	2711	0.103199	0.0908786	0.0966476	0.685204	GA2	0.3	0.01	0.15
bC1	bin	sim8	5	290	2519	2528	0.10324	0.10291	0.103074	0.687432	GA2	0.3	0.01	0.15
bC1	bin	sim8	6	238	2352	2747	0.0918919	0.079732	0.0853812	0.680731	GA2	0.3	0.01	0.15
bC1	bin	sim8	7	268	2308	2761	0.104037	0.088478	0.0956289	0.689276	GA2	0.3	0.01	0.15
bC1	bin	sim8	8	265	2324	2748	0.102356	0.0879522	0.0946091	0.683255	GA2	0.3	0.01	0.15
bC1	bin	sim8	9	287	2430	2620	0.105631	0.0987272	0.102063	0.686484	GA2	0.3	0.01	0.15
bC1	bin	sim8	10	280	2513	2544	0.100251	0.0991501	0.0996973	0.689515	GA2	0.3	0.01	0.15
bC1	bin	sim9	1	74	49	410	0.601626	0.152893	0.243822	0.768393	GA1	0.1	0.001	0.05
bC1	bin	sim9	2	80	62	391	0.56338	0.169851	0.261011	0.764023	GA1	0.1	0.001	0.05
bC1	bin	sim9	3	75	59	399	0.559701	0.158228	0.246711	0.750453	GA1	0.1	0.001	0.05
bC1	bin	sim9	4	76	66	391	0.535211	0.162741	0.249589	0.755128	GA1	0.1	0.001	0.05
bC1	bin	sim9	5	68	69	396	0.49635	0.146552	0.22629	0.760656	GA1	0.1	0.001	0.05
bC1	bin	sim9	6	69	66	398	0.511111	0.147752	0.229236	0.753053	GA1	0.1	0.001	0.05
bC1	bin	sim9	7	72	77	384	0.483221	0.157895	0.238017	0.739877	GA1	0.1	0.001	0.05
bC1	bin	sim9	8	75	77	381	0.493421	0.164474	0.246711	0.763844	GA1	0.1	0.001	0.05
bC1	bin	sim9	9	78	66	389	0.541667	0.167024	0.255319	0.769156	GA1	0.1	0.001	0.05
bC1	bin	sim9	10	65	66	402	0.496183	0.139186	0.217391	0.78068	GA1	0.1	0.001	0.05
bC1	bin	sim10	1	136	117	280	0.537549	0.326923	0.406577	0.831095	GA1	0.1	0.001	0.15
bC1	bin	sim10	2	148	113	272	0.56705	0.352381	0.434655	0.830871	GA1	0.1	0.001	0.15
bC1	bin	sim10	3	142	115	276	0.552529	0.339713	0.420741	0.815215	GA1	0.1	0.001	0.15
bC1	bin	sim10	4	135	118	280	0.533597	0.325301	0.404192	0.826123	GA1	0.1	0.001	0.15
bC1	bin	sim10	5	144	135	254	0.516129	0.361809	0.425406	0.80668	GA1	0.1	0.001	0.15
bC1	bin	sim10	6	139	140	254	0.498208	0.35369	0.41369	0.816015	GA1	0.1	0.001	0.15
bC1	bin	sim10	7	127	120	286	0.51417	0.307506	0.384848	0.822229	GA1	0.1	0.001	0.15
bC1	bin	sim10	8	136	128	269	0.515152	0.335802	0.406577	0.827573	GA1	0.1	0.001	0.15
bC1	bin	sim10	9	151	116	266	0.565543	0.36211	0.44152	0.80725	GA1	0.1	0.001	0.15
bC1	bin	sim10	10	138	125	270	0.524715	0.338235	0.411326	0.831737	GA1	0.1	0.001	0.15
bC1	bin	sim11	1	48	53	433	0.475248	0.0997921	0.164948	0.711541	GA2	0.1	0.001	0.05
bC1	bin	sim11	2	46	45	443	0.505495	0.0940695	0.158621	0.711576	GA2	0.1	0.001	0.05
bC1	bin	sim11	3	57	60	417	0.487179	0.120253	0.192893	0.720644	GA2	0.1	0.001	0.05
bC1	bin	sim11	4	44	47	443	0.483516	0.0903491	0.152249	0.721687	GA2	0.1	0.001	0.05
bC1	bin	sim11	5	63	67	404	0.484615	0.134904	0.211055	0.755307	GA2	0.1	0.001	0.05
bC1	bin	sim11	6	51	66	417	0.435897	0.108974	0.174359	0.733046	GA2	0.1	0.001	0.05
bC1	bin	sim11	7	60	60	414	0.5	0.126582	0.20202	0.731274	GA2	0.1	0.001	0.05
bC1	bin	sim11	8	39	40	455	0.493671	0.0789474	0.136126	0.699691	GA2	0.1	0.001	0.05
bC1	bin	sim11	9	53	37	444	0.588889	0.10664	0.180579	0.690648	GA2	0.1	0.001	0.05
bC1	bin	sim11	10	66	65	403	0.503817	0.140725	0.22	0.736809	GA2	0.1	0.001	0.05
bC1	bin	sim12	1	96	102	336	0.484848	0.222222	0.304762	0.782451	GA2	0.1	0.001	0.15
bC1	bin	sim12	2	105	97	332	0.519802	0.240275	0.328638	0.768806	GA2	0.1	0.001	0.15
bC1	bin	sim12	3	119	106	309	0.528889	0.278037	0.364472	0.791791	GA2	0.1	0.001	0.15
bC1	bin	sim12	4	93	88	353	0.513812	0.20852	0.296651	0.792018	GA2	0.1	0.001	0.15
bC1	bin	sim12	5	111	120	303	0.480519	0.268116	0.344186	0.806643	GA2	0.1	0.001	0.15
bC1	bin	sim12	6	106	109	319	0.493023	0.249412	0.33125	0.794409	GA2	0.1	0.001	0.15
bC1	bin	sim12	7	106	106	322	0.5	0.247664	0.33125	0.789378	GA2	0.1	0.001	0.15
bC1	bin	sim12	8	93	82	359	0.531429	0.205752	0.296651	0.785347	GA2	0.1	0.001	0.15
bC1	bin	sim12	9	100	83	351	0.546448	0.221729	0.315457	0.773317	GA2	0.1	0.001	0.15
bC1	bin	sim12	10	125	105	304	0.543478	0.291375	0.379363	0.803458	GA2	0.1	0.001	0.15
bC1	bin	sim13	1	4	46	5286	0.08	0.000756144	0.00149813	0.556913	GA1	0.1	0.01	0.05
bC1	bin	sim13	2	3	32	5301	0.0857143	0.000565611	0.00112381	0.548629	GA1	0.1	0.01	0.05
bC1	bin	sim13	3	7	88	5241	0.0736842	0.00133384	0.00262025	0.552303	GA1	0.1	0.01	0.05
bC1	bin	sim13	4	3	47	5286	0.06	0.000567215	0.00112381	0.555728	GA1	0.1	0.01	0.05
bC1	bin	sim13	5	11	105	5220	0.0948276	0.00210285	0.00411446	0.559255	GA1	0.1	0.01	0.05
bC1	bin	sim13	6	1	9	5326	0.1	0.000187723	0.000374742	0.556992	GA1	0.1	0.01	0.05
bC1	bin	sim13	7	5	30	5301	0.142857	0.000942329	0.00187231	0.559068	GA1	0.1	0.01	0.05
bC1	bin	sim13	8	5	43	5288	0.104167	0.000944644	0.00187231	0.54593	GA1	0.1	0.01	0.05
bC1	bin	sim13	9	4	40	5292	0.0909091	0.000755287	0.00149813	0.554712	GA1	0.1	0.01	0.05
bC1	bin	sim13	10	5	44	5287	0.102041	0.000944822	0.00187231	0.557923	GA1	0.1	0.01	0.05
bC1	bin	sim14	1	38	309	4989	0.10951	0.00755918	0.0141422	0.614804	GA1	0.1	0.01	0.15
bC1	bin	sim14	2	29	305	5002	0.0868263	0.00576426	0.0108108	0.607062	GA1	0.1	0.01	0.15
bC1	bin	sim14	3	39	330	4967	0.105691	0.00779065	0.0145116	0.611086	GA1	0.1	0.01	0.15
bC1	bin	sim14	4	52	364	4920	0.125	0.0104586	0.0193022	0.611703	GA1	0.1	0.01	0.15
bC1	bin	sim14	5	42	376	4918	0.100478	0.00846774	0.0156192	0.61076	GA1	0.1	0.01	0.15
bC1	bin	sim14	6	49	453	4834	0.0976096	0.0100348	0.0181987	0.612644	GA1	0.1	0.01	0.15
bC1	bin	sim14	7	48	471	4817	0.0924855	0.00986639	0.0178306	0.610116	GA1	0.1	0.01	0.15
bC1	bin	sim14	8	36	340	4960	0.0957447	0.00720576	0.0134028	0.601236	GA1	0.1	0.01	0.15
bC1	bin	sim14	9	35	348	4953	0.0913838	0.00701684	0.013033	0.613438	GA1	0.1	0.01	0.15
bC1	bin	sim14	10	41	340	4955	0.107612	0.00820657	0.0152501	0.616672	GA1	0.1	0.01	0.15
bC1	bin	sim15	1	24	233	5080	0.0933852	0.00470219	0.00895355	0.549342	GA2	0.1	0.01	0.05
bC1	bin	sim15	2	21	194	5122	0.0976744	0.00408322	0.00783875	0.551972	GA2	0.1	0.01	0.05
bC1	bin	sim15	3	26	268	5043	0.0884354	0.00512922	0.00969607	0.552231	GA2	0.1	0.01	0.05
bC1	bin	sim15	4	23	195	5119	0.105505	0.00447297	0.00858209	0.552859	GA2	0.1	0.01	0.05
bC1	bin	sim15	5	28	266	5043	0.0952381	0.00552159	0.010438	0.543578	GA2	0.1	0.01	0.05
bC1	bin	sim15	6	32	311	4994	0.0932945	0.00636689	0.0119203	0.547433	GA2	0.1	0.01	0.05
bC1	bin	sim15	7	29	293	5015	0.0900621	0.00574941	0.0108088	0.547761	GA2	0.1	0.01	0.05
bC1	bin	sim15	8	25	254	5058	0.0896057	0.00491836	0.00932488	0.549821	GA2	0.1	0.01	0.05
bC1	bin	sim15	9	20	224	5093	0.0819672	0.0039116	0.00746687	0.542458	GA2	0.1	0.01	0.05
bC1	bin	sim15	10	28	279	5030	0.0912052	0.00553578	0.010438	0.539948	GA2	0.1	0.01	0.05
bC1	bin	sim16	1	76	769	4492	0.0899408	0.0166375	0.0280805	0.589844	GA2	0.1	0.01	0.15
bC1	bin	sim16	2	67	578	4692	0.103876	0.0140786	0.0247964	0.592897	GA2	0.1	0.01	0.15
bC1	bin	sim16	3	74	720	4543	0.093199	0.0160277	0.0273517	0.596962	GA2	0.1	0.01	0.15
bC1	bin	sim16	4	72	651	4614	0.0995851	0.0153649	0.0266223	0.593953	GA2	0.1	0.01	0.15
bC1	bin	sim16	5	64	682	4591	0.0857909	0.0137487	0.0236993	0.586493	GA2	0.1	0.01	0.15
bC1	bin	sim16	6	78	728	4531	0.0967742	0.0169234	0.0288089	0.589142	GA2	0.1	0.01	0.15
bC1	bin	sim16	7	69	700	4568	0.0897269	0.0148803	0.0255272	0.589279	GA2	0.1	0.01	0.15
bC1	bin	sim16	8	55	609	4673	0.0828313	0.0116328	0.0204006	0.590876	GA2	0.1	0.01	0.15
bC1	bin	sim16	9	64	660	4613	0.0883978	0.013684	0.0236993	0.586953	GA2	0.1	0.01	0.15
bC1	bin	sim16	10	66	690	4581	0.0873016	0.0142027	0.0244309	0.585031	GA2	0.1	0.01	0.15
bC2	cont	sim1	1	285	196	52	0.592516	0.845697	0.696822	0.936554	GA1	0.3	0.001	NA
bC2	cont	sim1	2	275	220	38	0.555556	0.878594	0.680693	0.938032	GA1	0.3	0.001	NA
bC2	cont	sim1	3	272	216	45	0.557377	0.858044	0.675776	0.934218	GA1	0.3	0.001	NA
bC2	cont	sim1	4	261	217	55	0.546025	0.825949	0.657431	0.946086	GA1	0.3	0.001	NA
bC2	cont	sim1	5	288	203	42	0.586558	0.872727	0.701583	0.94548	GA1	0.3	0.001	NA
bC2	cont	sim1	6	273	217	43	0.557143	0.863924	0.677419	0.944993	GA1	0.3	0.001	NA
bC2	cont	sim1	7	286	208	39	0.578947	0.88	0.698413	0.940342	GA1	0.3	0.001	NA
bC2	cont	sim1	8	264	210	59	0.556962	0.817337	0.662484	0.940275	GA1	0.3	0.001	NA
bC2	cont	sim1	9	276	208	49	0.570248	0.849231	0.682324	0.931752	GA1	0.3	0.001	NA
bC2	cont	sim1	10	259	237	37	0.522177	0.875	0.65404	0.935439	GA1	0.3	0.001	NA
bC2	cont	sim2	1	270	207	57	0.566038	0.825688	0.671642	0.933941	GA2	0.3	0.001	NA
bC2	cont	sim2	2	266	214	54	0.554167	0.83125	0.665	0.935744	GA2	0.3	0.001	NA
bC2	cont	sim2	3	266	206	62	0.563559	0.810976	0.665	0.929176	GA2	0.3	0.001	NA
bC2	cont	sim2	4	280	203	51	0.57971	0.845921	0.687961	0.930107	GA2	0.3	0.001	NA
bC2	cont	sim2	5	253	225	56	0.529289	0.81877	0.642948	0.941863	GA2	0.3	0.001	NA
bC2	cont	sim2	6	258	220	56	0.539749	0.821656	0.651515	0.937052	GA2	0.3	0.001	NA
bC2	cont	sim2	7	261	211	62	0.552966	0.80805	0.656604	0.93092	GA2	0.3	0.001	NA
bC2	cont	sim2	8	274	195	65	0.584222	0.80826	0.678218	0.941559	GA2	0.3	0.001	NA
bC2	cont	sim2	9	275	207	52	0.570539	0.840979	0.679852	0.930137	GA2	0.3	0.001	NA
bC2	cont	sim2	10	282	210	42	0.573171	0.87037	0.691176	0.945591	GA2	0.3	0.001	NA
bC2	cont	sim3	1	534	4761	41	0.10085	0.928696	0.181942	0.82611	GA1	0.3	0.01	NA
bC2	cont	sim3	2	535	4724	77	0.10173	0.874183	0.182252	0.827515	GA1	0.3	0.01	NA
bC2	cont	sim3	3	508	4765	63	0.0963398	0.889667	0.173854	0.826386	GA1	0.3	0.01	NA
bC2	cont	sim3	4	502	4732	102	0.0959113	0.831126	0.171977	0.827812	GA1	0.3	0.01	NA
bC2	cont	sim3	5	518	4756	62	0.0982177	0.893103	0.176973	0.829842	GA1	0.3	0.01	NA
bC2	cont	sim3	6	520	4733	83	0.0989911	0.862355	0.177596	0.823009	GA1	0.3	0.01	NA
bC2	cont	sim3	7	514	4745	77	0.0977372	0.869712	0.175726	0.831309	GA1	0.3	0.01	NA
bC2	cont	sim3	8	523	4736	77	0.0994486	0.871667	0.178529	0.826542	GA1	0.3	0.01	NA
bC2	cont	sim3	9	525	4763	48	0.0992814	0.91623	0.17915	0.825013	GA1	0.3	0.01	NA
bC2	cont	sim3	10	508	4748	80	0.0966514	0.863946	0.173854	0.826383	GA1	0.3	0.01	NA
bC2	cont	sim4	1	540	4663	134	0.103786	0.801187	0.183767	0.802259	GA2	0.3	0.01	NA
bC2	cont	sim4	2	532	4604	201	0.103583	0.725784	0.181292	0.797363	GA2	0.3	0.01	NA
bC2	cont	sim4	3	490	4671	176	0.0949428	0.735736	0.168183	0.79865	GA2	0.3	0.01	NA
bC2	cont	sim4	4	505	4672	160	0.0975468	0.759398	0.172886	0.8002	GA2	0.3	0.01	NA
bC2	cont	sim4	5	533	4660	144	0.102638	0.787297	0.181601	0.802574	GA2	0.3	0.01	NA
bC2	cont	sim4	6	515	4675	147	0.0992293	0.777946	0.176008	0.795578	GA2	0.3	0.01	NA
bC2	cont	sim4	7	524	4678	135	0.10073	0.795144	0.178809	0.801977	GA2	0.3	0.01	NA
bC2	cont	sim4	8	503	4693	141	0.0968052	0.781056	0.17226	0.798111	GA2	0.3	0.01	NA
bC2	cont	sim4	9	522	4673	142	0.100481	0.786145	0.178187	0.799284	GA2	0.3	0.01	NA
bC2	cont	sim4	10	517	4696	124	0.0991751	0.806552	0.176631	0.801083	GA2	0.3	0.01	NA
bC2	cont	sim5	1	246	182	105	0.574766	0.700855	0.631579	0.917439	GA1	0.1	0.001	NA
bC2	cont	sim5	2	265	171	97	0.607798	0.732044	0.66416	0.90677	GA1	0.1	0.001	NA
bC2	cont	sim5	3	250	193	90	0.564334	0.735294	0.63857	0.886808	GA1	0.1	0.001	NA
bC2	cont	sim5	4	246	203	84	0.547884	0.745455	0.631579	0.914473	GA1	0.1	0.001	NA
bC2	cont	sim5	5	245	214	74	0.533769	0.768025	0.62982	0.910426	GA1	0.1	0.001	NA
bC2	cont	sim5	6	239	205	89	0.538288	0.728659	0.619171	0.904995	GA1	0.1	0.001	NA
bC2	cont	sim5	7	244	205	84	0.54343	0.743902	0.628057	0.894056	GA1	0.1	0.001	NA
bC2	cont	sim5	8	232	217	84	0.516704	0.734177	0.606536	0.911363	GA1	0.1	0.001	NA
bC2	cont	sim5	9	235	195	103	0.546512	0.695266	0.611979	0.894524	GA1	0.1	0.001	NA
bC2	cont	sim5	10	240	209	84	0.534521	0.740741	0.620957	0.918398	GA1	0.1	0.001	NA
bC2	cont	sim6	1	212	193	129	0.523457	0.621701	0.568365	0.896652	GA2	0.1	0.001	NA
bC2	cont	sim6	2	225	205	104	0.523256	0.683891	0.592885	0.883743	GA2	0.1	0.001	NA
bC2	cont	sim6	3	243	196	95	0.553531	0.718935	0.625483	0.897613	GA2	0.1	0.001	NA
bC2	cont	sim6	4	214	200	120	0.516908	0.640719	0.572193	0.876122	GA2	0.1	0.001	NA
bC2	cont	sim6	5	242	193	99	0.556322	0.709677	0.623711	0.907129	GA2	0.1	0.001	NA
bC2	cont	sim6	6	210	197	127	0.515971	0.623145	0.564516	0.89167	GA2	0.1	0.001	NA
bC2	cont	sim6	7	212	200	122	0.514563	0.634731	0.568365	0.897614	GA2	0.1	0.001	NA
bC2	cont	sim6	8	211	196	127	0.518428	0.62426	0.566443	0.883472	GA2	0.1	0.001	NA
bC2	cont	sim6	9	229	188	117	0.549161	0.66185	0.600262	0.877773	GA2	0.1	0.001	NA
bC2	cont	sim6	10	235	197	102	0.543981	0.697329	0.611183	0.895572	GA2	0.1	0.001	NA
bC2	cont	sim7	1	500	4009	827	0.110889	0.37679	0.17135	0.731042	GA1	0.1	0.01	NA
bC2	cont	sim7	2	466	4083	787	0.10244	0.371907	0.160634	0.737623	GA1	0.1	0.01	NA
bC2	cont	sim7	3	496	4082	758	0.108344	0.395534	0.170096	0.735484	GA1	0.1	0.01	NA
bC2	cont	sim7	4	471	4092	773	0.103222	0.378617	0.162218	0.739255	GA1	0.1	0.01	NA
bC2	cont	sim7	5	490	4025	821	0.108527	0.37376	0.168211	0.735372	GA1	0.1	0.01	NA
bC2	cont	sim7	6	484	4020	832	0.10746	0.367781	0.166323	0.738633	GA1	0.1	0.01	NA
bC2	cont	sim7	7	488	4120	728	0.105903	0.401316	0.167582	0.72931	GA1	0.1	0.01	NA
bC2	cont	sim7	8	460	4039	837	0.102245	0.354665	0.15873	0.730382	GA1	0.1	0.01	NA
bC2	cont	sim7	9	483	3972	881	0.108418	0.354106	0.166008	0.73927	GA1	0.1	0.01	NA
bC2	cont	sim7	10	494	4055	787	0.108595	0.385636	0.169468	0.738978	GA1	0.1	0.01	NA
bC2	cont	sim8	1	413	3743	1181	0.0993744	0.259097	0.143652	0.697164	GA2	0.1	0.01	NA
bC2	cont	sim8	2	433	3584	1320	0.107792	0.247005	0.150087	0.704789	GA2	0.1	0.01	NA
bC2	cont	sim8	3	420	3686	1231	0.102289	0.254391	0.145909	0.705228	GA2	0.1	0.01	NA
bC2	cont	sim8	4	453	3914	970	0.103733	0.318342	0.156477	0.711512	GA2	0.1	0.01	NA
bC2	cont	sim8	5	412	3652	1273	0.101378	0.24451	0.143329	0.705077	GA2	0.1	0.01	NA
bC2	cont	sim8	6	432	3708	1197	0.104348	0.265193	0.149766	0.704701	GA2	0.1	0.01	NA
bC2	cont	sim8	7	408	3753	1176	0.0980534	0.257576	0.142037	0.704686	GA2	0.1	0.01	NA
bC2	cont	sim8	8	418	3766	1153	0.0999044	0.266073	0.145265	0.707687	GA2	0.1	0.01	NA
bC2	cont	sim8	9	387	3703	1247	0.094621	0.236842	0.13522	0.704447	GA2	0.1	0.01	NA
bC2	cont	sim8	10	433	3660	1244	0.10579	0.258199	0.150087	0.703421	GA2	0.1	0.01	NA
bC2	bin	sim1	1	190	147	196	0.563798	0.492228	0.525588	0.869806	GA1	0.3	0.001	0.05
bC2	bin	sim1	2	182	166	185	0.522989	0.495913	0.509091	0.861702	GA1	0.3	0.001	0.05
bC2	bin	sim1	3	185	159	189	0.537791	0.494652	0.51532	0.86497	GA1	0.3	0.001	0.05
bC2	bin	sim1	4	175	155	203	0.530303	0.462963	0.49435	0.868869	GA1	0.3	0.001	0.05
bC2	bin	sim1	5	202	135	196	0.599407	0.507538	0.54966	0.874034	GA1	0.3	0.001	0.05
bC2	bin	sim1	6	197	159	177	0.553371	0.526738	0.539726	0.881947	GA1	0.3	0.001	0.05
bC2	bin	sim1	7	201	152	180	0.569405	0.527559	0.547684	0.875618	GA1	0.3	0.001	0.05
bC2	bin	sim1	8	180	162	191	0.526316	0.485175	0.504909	0.879835	GA1	0.3	0.001	0.05
bC2	bin	sim1	9	191	146	196	0.566766	0.49354	0.527624	0.862162	GA1	0.3	0.001	0.05
bC2	bin	sim1	10	175	190	168	0.479452	0.510204	0.49435	0.864644	GA1	0.3	0.001	0.05
bC2	bin	sim2	1	240	162	131	0.597015	0.6469	0.620957	0.900253	GA1	0.3	0.001	0.15
bC2	bin	sim2	2	227	199	107	0.532864	0.679641	0.597368	0.899252	GA1	0.3	0.001	0.15
bC2	bin	sim2	3	229	193	111	0.542654	0.673529	0.60105	0.89602	GA1	0.3	0.001	0.15
bC2	bin	sim2	4	219	187	127	0.539409	0.632948	0.582447	0.907775	GA1	0.3	0.001	0.15
bC2	bin	sim2	5	251	169	113	0.597619	0.68956	0.640306	0.903398	GA1	0.3	0.001	0.15
bC2	bin	sim2	6	238	181	114	0.568019	0.676136	0.61738	0.911585	GA1	0.3	0.001	0.15
bC2	bin	sim2	7	241	176	116	0.577938	0.67507	0.622739	0.905162	GA1	0.3	0.001	0.15
bC2	bin	sim2	8	227	186	120	0.549637	0.654179	0.597368	0.918019	GA1	0.3	0.001	0.15
bC2	bin	sim2	9	244	182	107	0.57277	0.695157	0.628057	0.901636	GA1	0.3	0.001	0.15
bC2	bin	sim2	10	223	203	107	0.523474	0.675758	0.589947	0.904733	GA1	0.3	0.001	0.15
bC2	bin	sim3	1	166	152	216	0.522013	0.434555	0.474286	0.873056	GA2	0.3	0.001	0.05
bC2	bin	sim3	2	168	147	219	0.533333	0.434109	0.478632	0.854851	GA2	0.3	0.001	0.05
bC2	bin	sim3	3	159	134	241	0.542662	0.3975	0.458874	0.82752	GA2	0.3	0.001	0.05
bC2	bin	sim3	4	172	153	209	0.529231	0.451444	0.487252	0.871139	GA2	0.3	0.001	0.05
bC2	bin	sim3	5	175	174	185	0.501433	0.486111	0.493653	0.853835	GA2	0.3	0.001	0.05
bC2	bin	sim3	6	154	143	237	0.518519	0.393862	0.447674	0.82024	GA2	0.3	0.001	0.05
bC2	bin	sim3	7	168	142	224	0.541935	0.428571	0.478632	0.855828	GA2	0.3	0.001	0.05
bC2	bin	sim3	8	165	136	233	0.548173	0.414573	0.472103	0.870751	GA2	0.3	0.001	0.05
bC2	bin	sim3	9	165	138	231	0.544554	0.416667	0.472103	0.841588	GA2	0.3	0.001	0.05
bC2	bin	sim3	10	175	140	219	0.555556	0.444162	0.493653	0.874262	GA2	0.3	0.001	0.05
bC2	bin	sim4	1	216	180	138	0.545455	0.610169	0.576	0.901873	GA2	0.3	0.001	0.15
bC2	bin	sim4	2	224	181	129	0.553086	0.634561	0.591029	0.896267	GA2	0.3	0.001	0.15
bC2	bin	sim4	3	221	170	143	0.565217	0.607143	0.58543	0.874989	GA2	0.3	0.001	0.15
bC2	bin	sim4	4	226	176	132	0.562189	0.631285	0.594737	0.894033	GA2	0.3	0.001	0.15
bC2	bin	sim4	5	205	207	122	0.497573	0.626911	0.554804	0.895376	GA2	0.3	0.001	0.15
bC2	bin	sim4	6	199	180	155	0.525066	0.562147	0.542974	0.883525	GA2	0.3	0.001	0.15
bC2	bin	sim4	7	215	184	135	0.538847	0.614286	0.574099	0.899965	GA2	0.3	0.001	0.15
bC2	bin	sim4	8	223	162	149	0.579221	0.599462	0.589168	0.900671	GA2	0.3	0.001	0.15
bC2	bin	sim4	9	221	186	127	0.542998	0.635057	0.58543	0.882285	GA2	0.3	0.001	0.15
bC2	bin	sim4	10	238	170	126	0.583333	0.653846	0.61658	0.896883	GA2	0.3	0.001	0.15
bC2	bin	sim5	1	246	1885	3205	0.115439	0.0712837	0.0881405	0.678078	GA1	0.3	0.01	0.05
bC2	bin	sim5	2	214	1725	3397	0.110366	0.0592634	0.0771171	0.678539	GA1	0.3	0.01	0.05
bC2	bin	sim5	3	237	1825	3274	0.114937	0.0675021	0.0850529	0.683636	GA1	0.3	0.01	0.05
bC2	bin	sim5	4	246	2003	3087	0.109382	0.0738074	0.0881405	0.6775	GA1	0.3	0.01	0.05
bC2	bin	sim5	5	235	1902	3199	0.109967	0.0684333	0.0843655	0.681344	GA1	0.3	0.01	0.05
bC2	bin	sim5	6	247	2070	3019	0.106603	0.0756277	0.0884829	0.674392	GA1	0.3	0.01	0.05
bC2	bin	sim5	7	207	1862	3267	0.100048	0.0595855	0.0746888	0.67764	GA1	0.3	0.01	0.05
bC2	bin	sim5	8	245	2017	3074	0.108311	0.0738174	0.0877979	0.679373	GA1	0.3	0.01	0.05
bC2	bin	sim5	9	225	1815	3296	0.110294	0.0639023	0.0809207	0.682093	GA1	0.3	0.01	0.05
bC2	bin	sim5	10	220	1898	3218	0.103872	0.0639907	0.0791937	0.675142	GA1	0.3	0.01	0.05
bC2	bin	sim6	1	453	3867	1016	0.104861	0.308373	0.156504	0.750007	GA1	0.3	0.01	0.15
bC2	bin	sim6	2	451	3694	1191	0.108806	0.274665	0.155867	0.746886	GA1	0.3	0.01	0.15
bC2	bin	sim6	3	472	3839	1025	0.109487	0.315297	0.162534	0.747123	GA1	0.3	0.01	0.15
bC2	bin	sim6	4	434	3748	1154	0.103778	0.2733	0.150433	0.740589	GA1	0.3	0.01	0.15
bC2	bin	sim6	5	475	3822	1039	0.110542	0.313738	0.163483	0.750199	GA1	0.3	0.01	0.15
bC2	bin	sim6	6	456	3755	1125	0.108288	0.288425	0.157459	0.740038	GA1	0.3	0.01	0.15
bC2	bin	sim6	7	445	3678	1213	0.107931	0.268396	0.153953	0.749997	GA1	0.3	0.01	0.15
bC2	bin	sim6	8	443	3789	1104	0.104679	0.286361	0.153314	0.749558	GA1	0.3	0.01	0.15
bC2	bin	sim6	9	455	3740	1141	0.108462	0.285088	0.15714	0.743927	GA1	0.3	0.01	0.15
bC2	bin	sim6	10	441	3715	1180	0.106112	0.272054	0.152674	0.744042	GA1	0.3	0.01	0.15
bC2	bin	sim7	1	183	1671	3483	0.0987055	0.0499182	0.0663043	0.648345	GA2	0.3	0.01	0.05
bC2	bin	sim7	2	175	1536	3626	0.102279	0.0460405	0.0634978	0.645993	GA2	0.3	0.01	0.05
bC2	bin	sim7	3	161	1636	3540	0.0895938	0.0435018	0.0585668	0.654668	GA2	0.3	0.01	0.05
bC2	bin	sim7	4	193	1718	3426	0.100994	0.0533296	0.0698011	0.651502	GA2	0.3	0.01	0.05
bC2	bin	sim7	5	208	1753	3376	0.106068	0.0580357	0.0750225	0.653942	GA2	0.3	0.01	0.05
bC2	bin	sim7	6	181	1593	3563	0.102029	0.048344	0.0656035	0.648434	GA2	0.3	0.01	0.05
bC2	bin	sim7	7	190	1688	3459	0.101171	0.0520691	0.0687534	0.648347	GA2	0.3	0.01	0.05
bC2	bin	sim7	8	182	1665	3490	0.0985382	0.0495643	0.065954	0.648873	GA2	0.3	0.01	0.05
bC2	bin	sim7	9	199	1684	3454	0.105682	0.0544758	0.0718931	0.655848	GA2	0.3	0.01	0.05
bC2	bin	sim7	10	179	1675	3483	0.096548	0.0488804	0.0649021	0.651221	GA2	0.3	0.01	0.05
bC2	bin	sim8	1	379	3147	1811	0.107487	0.173059	0.13261	0.712045	GA2	0.3	0.01	0.15
bC2	bin	sim8	2	374	3166	1797	0.10565	0.172271	0.130975	0.711661	GA2	0.3	0.01	0.15
bC2	bin	sim8	3	373	3353	1611	0.100107	0.188004	0.130648	0.722292	GA2	0.3	0.01	0.15
bC2	bin	sim8	4	375	3268	1694	0.102937	0.181247	0.131303	0.714237	GA2	0.3	0.01	0.15
bC2	bin	sim8	5	393	3347	1597	0.10508	0.197487	0.137173	0.719933	GA2	0.3	0.01	0.15
bC2	bin	sim8	6	373	3224	1740	0.103698	0.176526	0.130648	0.711969	GA2	0.3	0.01	0.15
bC2	bin	sim8	7	418	3400	1519	0.109481	0.215798	0.145265	0.716344	GA2	0.3	0.01	0.15
bC2	bin	sim8	8	375	3212	1750	0.104544	0.176471	0.131303	0.712735	GA2	0.3	0.01	0.15
bC2	bin	sim8	9	392	3302	1643	0.106118	0.192629	0.136848	0.714212	GA2	0.3	0.01	0.15
bC2	bin	sim8	10	401	3407	1529	0.105305	0.207772	0.13977	0.718755	GA2	0.3	0.01	0.15
bC2	bin	sim9	1	94	79	360	0.543353	0.207048	0.299841	0.801388	GA1	0.1	0.001	0.05
bC2	bin	sim9	2	107	87	339	0.551546	0.23991	0.334375	0.812815	GA1	0.1	0.001	0.05
bC2	bin	sim9	3	104	86	343	0.547368	0.232662	0.326531	0.804713	GA1	0.1	0.001	0.05
bC2	bin	sim9	4	103	97	333	0.515	0.236239	0.323899	0.79616	GA1	0.1	0.001	0.05
bC2	bin	sim9	5	104	102	327	0.504854	0.241299	0.326531	0.796601	GA1	0.1	0.001	0.05
bC2	bin	sim9	6	98	96	339	0.505155	0.224256	0.310618	0.769242	GA1	0.1	0.001	0.05
bC2	bin	sim9	7	84	93	356	0.474576	0.190909	0.272285	0.788675	GA1	0.1	0.001	0.05
bC2	bin	sim9	8	106	100	327	0.514563	0.244804	0.331768	0.807318	GA1	0.1	0.001	0.05
bC2	bin	sim9	9	104	92	337	0.530612	0.235828	0.326531	0.798538	GA1	0.1	0.001	0.05
bC2	bin	sim9	10	101	93	339	0.520619	0.229545	0.318612	0.815626	GA1	0.1	0.001	0.05
bC2	bin	sim10	1	157	132	244	0.543253	0.391521	0.455072	0.86274	GA1	0.1	0.001	0.15
bC2	bin	sim10	2	179	129	225	0.581169	0.443069	0.502809	0.860685	GA1	0.1	0.001	0.15
bC2	bin	sim10	3	176	125	232	0.584718	0.431373	0.496474	0.839319	GA1	0.1	0.001	0.15
bC2	bin	sim10	4	164	140	229	0.539474	0.417303	0.470588	0.86227	GA1	0.1	0.001	0.15
bC2	bin	sim10	5	176	157	200	0.528529	0.468085	0.496474	0.843306	GA1	0.1	0.001	0.15
bC2	bin	sim10	6	168	157	208	0.516923	0.446809	0.479315	0.844098	GA1	0.1	0.001	0.15
bC2	bin	sim10	7	158	156	219	0.503185	0.419098	0.457308	0.849149	GA1	0.1	0.001	0.15
bC2	bin	sim10	8	162	151	220	0.517572	0.424084	0.466187	0.855912	GA1	0.1	0.001	0.15
bC2	bin	sim10	9	172	140	221	0.551282	0.437659	0.487943	0.843175	GA1	0.1	0.001	0.15
bC2	bin	sim10	10	174	143	216	0.548896	0.446154	0.492221	0.855722	GA1	0.1	0.001	0.15
bC2	bin	sim11	1	63	78	393	0.446809	0.138158	0.211055	0.76487	GA2	0.1	0.001	0.05
bC2	bin	sim11	2	73	72	389	0.503448	0.158009	0.240527	0.749226	GA2	0.1	0.001	0.05
bC2	bin	sim11	3	86	70	378	0.551282	0.185345	0.277419	0.770195	GA2	0.1	0.001	0.05
bC2	bin	sim11	4	74	68	392	0.521127	0.158798	0.243421	0.745455	GA2	0.1	0.001	0.05
bC2	bin	sim11	5	88	87	359	0.502857	0.196868	0.282958	0.771889	GA2	0.1	0.001	0.05
bC2	bin	sim11	6	78	85	371	0.478528	0.173719	0.254902	0.77217	GA2	0.1	0.001	0.05
bC2	bin	sim11	7	75	69	390	0.520833	0.16129	0.246305	0.763102	GA2	0.1	0.001	0.05
bC2	bin	sim11	8	58	64	412	0.47541	0.123404	0.195946	0.757384	GA2	0.1	0.001	0.05
bC2	bin	sim11	9	73	64	397	0.532847	0.155319	0.240527	0.736538	GA2	0.1	0.001	0.05
bC2	bin	sim11	10	98	92	344	0.515789	0.221719	0.310127	0.775303	GA2	0.1	0.001	0.05
bC2	bin	sim12	1	134	120	280	0.527559	0.323671	0.401198	0.823129	GA2	0.1	0.001	0.15
bC2	bin	sim12	2	138	129	267	0.516854	0.340741	0.410714	0.807935	GA2	0.1	0.001	0.15
bC2	bin	sim12	3	144	118	272	0.549618	0.346154	0.424779	0.832374	GA2	0.1	0.001	0.15
bC2	bin	sim12	4	124	118	292	0.512397	0.298077	0.3769	0.808193	GA2	0.1	0.001	0.15
bC2	bin	sim12	5	146	143	245	0.50519	0.373402	0.429412	0.838314	GA2	0.1	0.001	0.15
bC2	bin	sim12	6	128	136	270	0.484848	0.321608	0.386707	0.823491	GA2	0.1	0.001	0.15
bC2	bin	sim12	7	138	136	260	0.50365	0.346734	0.410714	0.821711	GA2	0.1	0.001	0.15
bC2	bin	sim12	8	122	109	303	0.528139	0.287059	0.371951	0.821549	GA2	0.1	0.001	0.15
bC2	bin	sim12	9	123	107	304	0.534783	0.288056	0.374429	0.803183	GA2	0.1	0.001	0.15
bC2	bin	sim12	10	154	138	242	0.527397	0.388889	0.447674	0.839324	GA2	0.1	0.001	0.15
bC2	bin	sim13	1	20	262	5054	0.070922	0.00394166	0.00746826	0.587162	GA1	0.1	0.01	0.05
bC2	bin	sim13	2	17	194	5125	0.0805687	0.00330611	0.00635158	0.586591	GA1	0.1	0.01	0.05
bC2	bin	sim13	3	23	300	5013	0.0712074	0.00456712	0.00858369	0.584927	GA1	0.1	0.01	0.05
bC2	bin	sim13	4	28	257	5051	0.0982456	0.0055129	0.01044	0.586384	GA1	0.1	0.01	0.05
bC2	bin	sim13	5	23	301	5012	0.0709877	0.00456802	0.00858369	0.59476	GA1	0.1	0.01	0.05
bC2	bin	sim13	6	17	216	5103	0.0729614	0.00332031	0.00635158	0.587947	GA1	0.1	0.01	0.05
bC2	bin	sim13	7	22	273	5041	0.0745763	0.00434525	0.00821202	0.589136	GA1	0.1	0.01	0.05
bC2	bin	sim13	8	15	212	5109	0.0660793	0.0029274	0.00560643	0.58513	GA1	0.1	0.01	0.05
bC2	bin	sim13	9	28	257	5051	0.0982456	0.0055129	0.01044	0.586271	GA1	0.1	0.01	0.05
bC2	bin	sim13	10	22	240	5074	0.0839695	0.00431711	0.00821202	0.590528	GA1	0.1	0.01	0.05
bC2	bin	sim14	1	150	1126	4060	0.117555	0.0356295	0.0546847	0.647098	GA1	0.1	0.01	0.15
bC2	bin	sim14	3	133	1133	4070	0.105055	0.0316441	0.0486378	0.646111	GA1	0.1	0.01	0.15
bC2	bin	sim14	4	127	1116	4093	0.102172	0.0300948	0.0464946	0.647179	GA1	0.1	0.01	0.15
bC2	bin	sim14	5	148	1297	3891	0.102422	0.0366427	0.0539752	0.648882	GA1	0.1	0.01	0.15
bC2	bin	sim14	6	153	1288	3895	0.106176	0.0377964	0.0557479	0.645739	GA1	0.1	0.01	0.15
bC2	bin	sim14	7	154	1239	3943	0.110553	0.0375885	0.056102	0.639476	GA1	0.1	0.01	0.15
bC2	bin	sim14	8	133	1146	4057	0.103987	0.0317422	0.0486378	0.640621	GA1	0.1	0.01	0.15
bC2	bin	sim14	9	132	1127	4077	0.104845	0.0313614	0.0482809	0.646818	GA1	0.1	0.01	0.15
bC2	bin	sim14	10	135	1243	3958	0.0979681	0.0329831	0.0493511	0.649427	GA1	0.1	0.01	0.15
bC2	bin	sim15	1	36	409	4892	0.0808989	0.00730519	0.0134003	0.57561	GA2	0.1	0.01	0.05
bC2	bin	sim15	2	42	450	4845	0.0853659	0.00859423	0.0156163	0.574956	GA2	0.1	0.01	0.05
bC2	bin	sim15	3	51	492	4794	0.0939227	0.0105263	0.018931	0.578573	GA2	0.1	0.01	0.05
bC2	bin	sim15	4	38	452	4847	0.077551	0.00777892	0.0141395	0.582648	GA2	0.1	0.01	0.05
bC2	bin	sim15	5	43	469	4825	0.0839844	0.0088332	0.0159851	0.571955	GA2	0.1	0.01	0.05
bC2	bin	sim15	6	53	566	4718	0.085622	0.0111088	0.019666	0.571422	GA2	0.1	0.01	0.05
bC2	bin	sim15	7	42	499	4796	0.077634	0.00868127	0.0156163	0.576921	GA2	0.1	0.01	0.05
bC2	bin	sim15	8	36	423	4878	0.0784314	0.00732601	0.0134003	0.574396	GA2	0.1	0.01	0.05
bC2	bin	sim15	9	40	498	4799	0.0743494	0.00826617	0.0148782	0.573864	GA2	0.1	0.01	0.05
bC2	bin	sim15	10	44	466	4827	0.0862745	0.00903305	0.0163538	0.568342	GA2	0.1	0.01	0.05
bC2	bin	sim16	1	133	1242	3962	0.0967273	0.0324786	0.0486289	0.62175	GA2	0.1	0.01	0.15
bC2	bin	sim16	2	117	1097	4123	0.0963756	0.0275943	0.0429043	0.622664	GA2	0.1	0.01	0.15
bC2	bin	sim16	3	138	1316	3883	0.0949106	0.0343198	0.050411	0.624464	GA2	0.1	0.01	0.15
bC2	bin	sim16	4	142	1310	3885	0.0977961	0.035262	0.0518343	0.629873	GA2	0.1	0.01	0.15
bC2	bin	sim16	5	120	1256	3961	0.0872093	0.0294046	0.0439802	0.618472	GA2	0.1	0.01	0.15
bC2	bin	sim16	6	132	1199	4006	0.0991736	0.0318995	0.0482721	0.618968	GA2	0.1	0.01	0.15
bC2	bin	sim16	7	116	1187	4034	0.0890253	0.0279518	0.0425454	0.621884	GA2	0.1	0.01	0.15
bC2	bin	sim16	8	122	1212	4003	0.0914543	0.0295758	0.0446968	0.622658	GA2	0.1	0.01	0.15
bC2	bin	sim16	9	126	1253	3958	0.0913706	0.0308521	0.0461285	0.620756	GA2	0.1	0.01	0.15
bC2	bin	sim16	10	130	1299	3908	0.0909727	0.0321942	0.0475581	0.621179	GA2	0.1	0.01	0.15
bCgw	cont	sim1	1	271	180	82	0.600887	0.767705	0.674129	0.923673	GA1	0.3	0.001	NA
bCgw	cont	sim1	2	258	199	76	0.564551	0.772455	0.652339	0.917892	GA1	0.3	0.001	NA
bCgw	cont	sim1	3	263	194	76	0.575492	0.775811	0.660804	0.923271	GA1	0.3	0.001	NA
bCgw	cont	sim1	4	248	191	94	0.56492	0.725146	0.635083	0.939112	GA1	0.3	0.001	NA
bCgw	cont	sim1	5	278	183	72	0.603037	0.794286	0.685573	0.934459	GA1	0.3	0.001	NA
bCgw	cont	sim1	6	261	199	73	0.567391	0.781437	0.657431	0.928765	GA1	0.3	0.001	NA
bCgw	cont	sim1	7	270	183	80	0.596026	0.771429	0.672478	0.93013	GA1	0.3	0.001	NA
bCgw	cont	sim1	8	245	202	86	0.548098	0.740181	0.62982	0.933641	GA1	0.3	0.001	NA
bCgw	cont	sim1	9	258	187	88	0.579775	0.745665	0.652339	0.923299	GA1	0.3	0.001	NA
bCgw	cont	sim1	10	236	216	81	0.522124	0.744479	0.613784	0.92731	GA1	0.3	0.001	NA
bCgw	cont	sim2	1	250	185	99	0.574713	0.716332	0.637755	0.924791	GA2	0.3	0.001	NA
bCgw	cont	sim2	2	243	193	98	0.557339	0.71261	0.625483	0.92621	GA2	0.3	0.001	NA
bCgw	cont	sim2	3	246	183	105	0.573427	0.700855	0.630769	0.914011	GA2	0.3	0.001	NA
bCgw	cont	sim2	4	255	182	97	0.583524	0.724432	0.646388	0.910894	GA2	0.3	0.001	NA
bCgw	cont	sim2	5	231	201	102	0.534722	0.693694	0.603922	0.923267	GA2	0.3	0.001	NA
bCgw	cont	sim2	6	236	196	102	0.546296	0.698225	0.612987	0.924395	GA2	0.3	0.001	NA
bCgw	cont	sim2	7	239	185	110	0.563679	0.684814	0.61837	0.916442	GA2	0.3	0.001	NA
bCgw	cont	sim2	8	252	177	105	0.587413	0.705882	0.641221	0.924234	GA2	0.3	0.001	NA
bCgw	cont	sim2	9	243	182	109	0.571765	0.690341	0.625483	0.907574	GA2	0.3	0.001	NA
bCgw	cont	sim2	10	264	187	83	0.585366	0.760807	0.661654	0.930477	GA2	0.3	0.001	NA
bCgw	cont	sim3	1	537	4758	41	0.101416	0.929066	0.182871	0.820732	GA1	0.3	0.01	NA
bCgw	cont	sim3	2	535	4707	94	0.10206	0.850556	0.182252	0.821968	GA1	0.3	0.01	NA
bCgw	cont	sim3	3	526	4748	62	0.0997345	0.894558	0.179461	0.827153	GA1	0.3	0.01	NA
bCgw	cont	sim3	4	509	4709	118	0.097547	0.811802	0.174166	0.822069	GA1	0.3	0.01	NA
bCgw	cont	sim3	5	516	4762	58	0.0977643	0.898955	0.17635	0.825848	GA1	0.3	0.01	NA
bCgw	cont	sim3	6	516	4724	96	0.0984733	0.843137	0.17635	0.817111	GA1	0.3	0.01	NA
bCgw	cont	sim3	7	527	4730	79	0.100247	0.869637	0.179771	0.826934	GA1	0.3	0.01	NA
bCgw	cont	sim3	8	533	4727	76	0.101331	0.875205	0.181632	0.821471	GA1	0.3	0.01	NA
bCgw	cont	sim3	9	543	4712	81	0.10333	0.870192	0.184725	0.819254	GA1	0.3	0.01	NA
bCgw	cont	sim3	10	531	4725	80	0.101027	0.869067	0.181012	0.824007	GA1	0.3	0.01	NA
bCgw	cont	sim4	1	537	4552	248	0.105522	0.684076	0.18284	0.791685	GA2	0.3	0.01	NA
bCgw	cont	sim4	2	526	4502	309	0.104614	0.62994	0.17943	0.790931	GA2	0.3	0.01	NA
bCgw	cont	sim4	3	500	4561	276	0.0987947	0.64433	0.171321	0.79309	GA2	0.3	0.01	NA
bCgw	cont	sim4	4	499	4576	262	0.0983251	0.655716	0.171008	0.794807	GA2	0.3	0.01	NA
bCgw	cont	sim4	5	535	4557	245	0.105067	0.685897	0.182221	0.795958	GA2	0.3	0.01	NA
bCgw	cont	sim4	6	513	4529	295	0.101745	0.634901	0.175385	0.787135	GA2	0.3	0.01	NA
bCgw	cont	sim4	7	525	4619	193	0.102061	0.731198	0.17912	0.792382	GA2	0.3	0.01	NA
bCgw	cont	sim4	8	513	4586	238	0.100608	0.683089	0.175385	0.790981	GA2	0.3	0.01	NA
bCgw	cont	sim4	9	513	4597	227	0.100391	0.693243	0.175385	0.793608	GA2	0.3	0.01	NA
bCgw	cont	sim4	10	516	4619	202	0.100487	0.718663	0.17632	0.79588	GA2	0.3	0.01	NA
bCgw	cont	sim5	1	209	149	175	0.583799	0.544271	0.563342	0.890829	GA1	0.1	0.001	NA
bCgw	cont	sim5	2	232	152	149	0.604167	0.608924	0.606536	0.887779	GA1	0.1	0.001	NA
bCgw	cont	sim5	3	209	155	169	0.574176	0.55291	0.563342	0.853779	GA1	0.1	0.001	NA
bCgw	cont	sim5	4	213	162	158	0.568	0.574124	0.571046	0.891143	GA1	0.1	0.001	NA
bCgw	cont	sim5	5	214	174	145	0.551546	0.5961	0.572959	0.882051	GA1	0.1	0.001	NA
bCgw	cont	sim5	6	200	164	169	0.549451	0.542005	0.545703	0.880927	GA1	0.1	0.001	NA
bCgw	cont	sim5	7	198	167	168	0.542466	0.540984	0.541724	0.879237	GA1	0.1	0.001	NA
bCgw	cont	sim5	8	205	177	151	0.536649	0.575843	0.555556	0.892732	GA1	0.1	0.001	NA
bCgw	cont	sim5	9	205	170	158	0.546667	0.564738	0.555556	0.867358	GA1	0.1	0.001	NA
bCgw	cont	sim5	10	215	172	146	0.555556	0.595568	0.574866	0.894551	GA1	0.1	0.001	NA
bCgw	cont	sim6	1	170	143	221	0.543131	0.434783	0.482955	0.864996	GA2	0.1	0.001	NA
bCgw	cont	sim6	2	187	167	180	0.528249	0.509537	0.518724	0.843879	GA2	0.1	0.001	NA
bCgw	cont	sim6	3	189	158	187	0.544669	0.50266	0.522822	0.872033	GA2	0.1	0.001	NA
bCgw	cont	sim6	4	164	151	219	0.520635	0.428198	0.469914	0.850574	GA2	0.1	0.001	NA
bCgw	cont	sim6	5	192	163	179	0.540845	0.51752	0.528926	0.878927	GA2	0.1	0.001	NA
bCgw	cont	sim6	6	169	160	205	0.513678	0.451872	0.480797	0.858038	GA2	0.1	0.001	NA
bCgw	cont	sim6	7	184	152	198	0.547619	0.481675	0.512535	0.858961	GA2	0.1	0.001	NA
bCgw	cont	sim6	8	158	138	238	0.533784	0.39899	0.456647	0.844842	GA2	0.1	0.001	NA
bCgw	cont	sim6	9	169	123	242	0.578767	0.411192	0.480797	0.846691	GA2	0.1	0.001	NA
bCgw	cont	sim6	10	185	156	193	0.542522	0.489418	0.514604	0.880469	GA2	0.1	0.001	NA
bCgw	cont	sim7	1	373	2895	2068	0.114137	0.152806	0.130671	0.709416	GA1	0.1	0.01	NA
bCgw	cont	sim7	2	334	2767	2235	0.107707	0.130012	0.117813	0.707114	GA1	0.1	0.01	NA
bCgw	cont	sim7	3	331	2589	2416	0.113356	0.120495	0.116817	0.695419	GA1	0.1	0.01	NA
bCgw	cont	sim7	4	324	2744	2268	0.105606	0.125	0.114488	0.708135	GA1	0.1	0.01	NA
bCgw	cont	sim7	5	343	2823	2170	0.108339	0.13649	0.120796	0.701166	GA1	0.1	0.01	NA
bCgw	cont	sim7	6	366	2935	2035	0.110875	0.152436	0.128376	0.711787	GA1	0.1	0.01	NA
bCgw	cont	sim7	7	363	2931	2042	0.1102	0.150936	0.127391	0.707756	GA1	0.1	0.01	NA
bCgw	cont	sim7	8	317	2593	2426	0.108935	0.115567	0.112153	0.696081	GA1	0.1	0.01	NA
bCgw	cont	sim7	9	351	2757	2228	0.112934	0.136099	0.123439	0.713893	GA1	0.1	0.01	NA
bCgw	cont	sim7	10	323	2763	2250	0.104666	0.125534	0.114154	0.712298	GA1	0.1	0.01	NA
bCgw	cont	sim8	1	252	2243	2842	0.101002	0.081448	0.0901771	0.664126	GA2	0.1	0.01	NA
bCgw	cont	sim8	2	231	1961	3145	0.105383	0.0684242	0.0829741	0.665078	GA2	0.1	0.01	NA
bCgw	cont	sim8	3	273	2182	2882	0.111202	0.0865293	0.0973262	0.669843	GA2	0.1	0.01	NA
bCgw	cont	sim8	4	278	2372	2687	0.104906	0.0937605	0.0990205	0.677668	GA2	0.1	0.01	NA
bCgw	cont	sim8	5	218	1969	3150	0.0996799	0.0647268	0.0784878	0.662605	GA2	0.1	0.01	NA
bCgw	cont	sim8	6	233	2010	3094	0.103879	0.0700331	0.0836625	0.665963	GA2	0.1	0.01	NA
bCgw	cont	sim8	7	225	2089	3023	0.0972342	0.0692734	0.0809061	0.665444	GA2	0.1	0.01	NA
bCgw	cont	sim8	8	244	2150	2943	0.101921	0.076561	0.0874395	0.67496	GA2	0.1	0.01	NA
bCgw	cont	sim8	9	220	1941	3176	0.101805	0.0647821	0.0791794	0.664125	GA2	0.1	0.01	NA
bCgw	cont	sim8	10	241	2048	3048	0.105286	0.0732746	0.0864109	0.662199	GA2	0.1	0.01	NA
[truncated: 400 more rows]
