# Supplementary material for: Enhanced genetic fine mapping accuracy with Bayesian Linear Regression models in diverse genetic architectures
Source: PLoS Genet. 2025 Jul 30;21(7):e1011783. doi: 10.1371/journal.pgen.1011783 (PMC12327644; doi:10.1371/journal.pgen.1011783)
Supplement: S3 Table — (XLSX) [file pgen.1011783.s022.xlsx]

## Sheet: S3 Table
Method	Type	Simulation	Replicate	N CS	Mean CS size
SuSiE-RSS	cont	sim1	1	368	1.09239
SuSiE-RSS	cont	sim1	2	379	1.14512
SuSiE-RSS	cont	sim1	3	381	1.18635
SuSiE-RSS	cont	sim1	4	370	1.10541
SuSiE-RSS	cont	sim1	5	377	1.12467
SuSiE-RSS	cont	sim1	6	382	1.06283
SuSiE-RSS	cont	sim1	7	380	1.13421
SuSiE-RSS	cont	sim1	8	379	1.13193
SuSiE-RSS	cont	sim1	9	369	1.09214
SuSiE-RSS	cont	sim1	10	357	1.08683
SuSiE-RSS	cont	sim2	1	351	1.13675
SuSiE-RSS	cont	sim2	2	326	1.11963
SuSiE-RSS	cont	sim2	3	336	1.11607
SuSiE-RSS	cont	sim2	4	346	1.16474
SuSiE-RSS	cont	sim2	5	347	1.12968
SuSiE-RSS	cont	sim2	6	307	1.14658
SuSiE-RSS	cont	sim2	7	340	1.11471
SuSiE-RSS	cont	sim2	8	362	1.11878
SuSiE-RSS	cont	sim2	9	346	1.09538
SuSiE-RSS	cont	sim2	10	379	1.12137
SuSiE-RSS	cont	sim3	1	1238	1.25202
SuSiE-RSS	cont	sim3	2	1204	1.26495
SuSiE-RSS	cont	sim3	3	1225	1.31184
SuSiE-RSS	cont	sim3	4	1166	1.29417
SuSiE-RSS	cont	sim3	5	1192	1.23154
SuSiE-RSS	cont	sim3	6	1208	1.23675
SuSiE-RSS	cont	sim3	7	1209	1.26137
SuSiE-RSS	cont	sim3	8	1211	1.29149
SuSiE-RSS	cont	sim3	9	1254	1.2512
SuSiE-RSS	cont	sim3	10	1207	1.26263
SuSiE-RSS	cont	sim4	1	879	1.31968
SuSiE-RSS	cont	sim4	2	880	1.25795
SuSiE-RSS	cont	sim4	3	980	1.25408
SuSiE-RSS	cont	sim4	4	866	1.25289
SuSiE-RSS	cont	sim4	5	921	1.33442
SuSiE-RSS	cont	sim4	6	892	1.29709
SuSiE-RSS	cont	sim4	7	914	1.26586
SuSiE-RSS	cont	sim4	8	908	1.28965
SuSiE-RSS	cont	sim4	9	1006	1.23658
SuSiE-RSS	cont	sim4	10	989	1.28615
SuSiE-RSS	cont	sim5	1	299	1.17391
SuSiE-RSS	cont	sim5	2	295	1.14915
SuSiE-RSS	cont	sim5	3	271	1.17712
SuSiE-RSS	cont	sim5	4	286	1.20629
SuSiE-RSS	cont	sim5	5	289	1.15571
SuSiE-RSS	cont	sim5	6	270	1.17407
SuSiE-RSS	cont	sim5	7	271	1.20664
SuSiE-RSS	cont	sim5	8	274	1.13139
SuSiE-RSS	cont	sim5	9	271	1.1845
SuSiE-RSS	cont	sim5	10	297	1.19865
SuSiE-RSS	cont	sim6	1	206	1.16019
SuSiE-RSS	cont	sim6	2	242	1.26033
SuSiE-RSS	cont	sim6	3	243	1.18107
SuSiE-RSS	cont	sim6	4	208	1.16827
SuSiE-RSS	cont	sim6	5	272	1.18015
SuSiE-RSS	cont	sim6	6	241	1.14938
SuSiE-RSS	cont	sim6	7	238	1.21849
SuSiE-RSS	cont	sim6	8	184	1.21739
SuSiE-RSS	cont	sim6	9	190	1.25263
SuSiE-RSS	cont	sim6	10	263	1.1635
SuSiE-RSS	cont	sim7	1	345	1.31884
SuSiE-RSS	cont	sim7	2	316	1.36392
SuSiE-RSS	cont	sim7	3	285	1.4807
SuSiE-RSS	cont	sim7	4	328	1.4878
SuSiE-RSS	cont	sim7	5	321	1.42679
SuSiE-RSS	cont	sim7	6	329	1.3921
SuSiE-RSS	cont	sim7	7	320	1.42813
SuSiE-RSS	cont	sim7	8	283	1.33922
SuSiE-RSS	cont	sim7	9	329	1.3921
SuSiE-RSS	cont	sim7	10	321	1.35202
SuSiE-RSS	cont	sim8	1	252	1.29365
SuSiE-RSS	cont	sim8	2	264	1.46212
SuSiE-RSS	cont	sim8	3	261	1.2567
SuSiE-RSS	cont	sim8	4	340	1.41765
SuSiE-RSS	cont	sim8	5	237	1.40084
SuSiE-RSS	cont	sim8	6	234	1.3547
SuSiE-RSS	cont	sim8	7	281	1.30961
SuSiE-RSS	cont	sim8	8	268	1.30224
SuSiE-RSS	cont	sim8	9	243	1.34156
SuSiE-RSS	cont	sim8	10	257	1.40856
SuSiE-RSS	bin	sim1	1	222	1.18468
SuSiE-RSS	bin	sim1	2	229	1.27074
SuSiE-RSS	bin	sim1	3	232	1.3319
SuSiE-RSS	bin	sim1	4	225	1.19556
SuSiE-RSS	bin	sim1	5	226	1.23451
SuSiE-RSS	bin	sim1	6	234	1.12393
SuSiE-RSS	bin	sim1	7	244	1.18443
SuSiE-RSS	bin	sim1	8	229	1.18777
SuSiE-RSS	bin	sim1	9	227	1.14978
SuSiE-RSS	bin	sim1	10	216	1.16667
SuSiE-RSS	bin	sim2	1	289	1.12457
SuSiE-RSS	bin	sim2	2	307	1.21498
SuSiE-RSS	bin	sim2	3	313	1.21086
SuSiE-RSS	bin	sim2	4	292	1.19178
SuSiE-RSS	bin	sim2	5	301	1.14618
SuSiE-RSS	bin	sim2	6	304	1.11513
SuSiE-RSS	bin	sim2	7	305	1.17049
SuSiE-RSS	bin	sim2	8	305	1.1377
SuSiE-RSS	bin	sim2	9	294	1.12925
SuSiE-RSS	bin	sim2	10	286	1.12937
SuSiE-RSS	bin	sim3	1	200	1.195
SuSiE-RSS	bin	sim3	2	174	1.15517
SuSiE-RSS	bin	sim3	3	177	1.25424
SuSiE-RSS	bin	sim3	4	183	1.2623
SuSiE-RSS	bin	sim3	5	201	1.23383
SuSiE-RSS	bin	sim3	6	168	1.19048
SuSiE-RSS	bin	sim3	7	197	1.21827
SuSiE-RSS	bin	sim3	8	193	1.36269
SuSiE-RSS	bin	sim3	9	183	1.20765
SuSiE-RSS	bin	sim3	10	203	1.13793
SuSiE-RSS	bin	sim4	1	275	1.15636
SuSiE-RSS	bin	sim4	2	263	1.15589
SuSiE-RSS	bin	sim4	3	257	1.19455
SuSiE-RSS	bin	sim4	4	262	1.17939
SuSiE-RSS	bin	sim4	5	266	1.1203
SuSiE-RSS	bin	sim4	6	244	1.12705
SuSiE-RSS	bin	sim4	7	268	1.14179
SuSiE-RSS	bin	sim4	8	276	1.20652
SuSiE-RSS	bin	sim4	9	263	1.15589
SuSiE-RSS	bin	sim4	10	277	1.15884
SuSiE-RSS	bin	sim5	1	142	1.55634
SuSiE-RSS	bin	sim5	2	135	1.47407
SuSiE-RSS	bin	sim5	3	154	1.44805
SuSiE-RSS	bin	sim5	4	157	1.52229
SuSiE-RSS	bin	sim5	5	136	1.41176
SuSiE-RSS	bin	sim5	6	171	1.4269
SuSiE-RSS	bin	sim5	7	137	1.47445
SuSiE-RSS	bin	sim5	8	169	1.49112
SuSiE-RSS	bin	sim5	9	157	1.55414
SuSiE-RSS	bin	sim5	10	154	1.5
SuSiE-RSS	bin	sim6	1	463	1.38229
SuSiE-RSS	bin	sim6	2	450	1.36
SuSiE-RSS	bin	sim6	3	474	1.30802
SuSiE-RSS	bin	sim6	4	475	1.36632
SuSiE-RSS	bin	sim6	5	446	1.36323
SuSiE-RSS	bin	sim6	6	477	1.39203
SuSiE-RSS	bin	sim6	7	442	1.36425
SuSiE-RSS	bin	sim6	8	497	1.37626
SuSiE-RSS	bin	sim6	9	437	1.37757
SuSiE-RSS	bin	sim6	10	453	1.37748
SuSiE-RSS	bin	sim7	1	162	1.2716
SuSiE-RSS	bin	sim7	2	142	1.28873
SuSiE-RSS	bin	sim7	3	151	1.39073
SuSiE-RSS	bin	sim7	4	158	1.33544
SuSiE-RSS	bin	sim7	5	165	1.55152
SuSiE-RSS	bin	sim7	6	144	1.54861
SuSiE-RSS	bin	sim7	7	165	1.32121
SuSiE-RSS	bin	sim7	8	157	1.35032
SuSiE-RSS	bin	sim7	9	153	1.44444
SuSiE-RSS	bin	sim7	10	144	1.28472
SuSiE-RSS	bin	sim8	1	353	1.27195
SuSiE-RSS	bin	sim8	2	354	1.27401
SuSiE-RSS	bin	sim8	3	374	1.33957
SuSiE-RSS	bin	sim8	4	343	1.34694
SuSiE-RSS	bin	sim8	5	373	1.42091
SuSiE-RSS	bin	sim8	6	345	1.4029
SuSiE-RSS	bin	sim8	7	371	1.33962
SuSiE-RSS	bin	sim8	8	364	1.31868
SuSiE-RSS	bin	sim8	9	366	1.34699
SuSiE-RSS	bin	sim8	10	363	1.28375
SuSiE-RSS	bin	sim9	1	95	1.25263
SuSiE-RSS	bin	sim9	2	108	1.25926
SuSiE-RSS	bin	sim9	3	108	1.25926
SuSiE-RSS	bin	sim9	4	103	1.19417
SuSiE-RSS	bin	sim9	5	97	1.41237
SuSiE-RSS	bin	sim9	6	93	1.45161
SuSiE-RSS	bin	sim9	7	93	1.29032
SuSiE-RSS	bin	sim9	8	103	1.19417
SuSiE-RSS	bin	sim9	9	111	1.37838
SuSiE-RSS	bin	sim9	10	96	1.29167
SuSiE-RSS	bin	sim10	1	173	1.16763
SuSiE-RSS	bin	sim10	2	180	1.23889
SuSiE-RSS	bin	sim10	3	189	1.2328
SuSiE-RSS	bin	sim10	4	175	1.18857
SuSiE-RSS	bin	sim10	5	186	1.28495
SuSiE-RSS	bin	sim10	6	187	1.21925
SuSiE-RSS	bin	sim10	7	166	1.24699
SuSiE-RSS	bin	sim10	8	176	1.13068
SuSiE-RSS	bin	sim10	9	191	1.25131
SuSiE-RSS	bin	sim10	10	174	1.24138
SuSiE-RSS	bin	sim11	1	59	1.28814
SuSiE-RSS	bin	sim11	2	67	1.31343
SuSiE-RSS	bin	sim11	3	83	1.40964
SuSiE-RSS	bin	sim11	4	71	1.30986
SuSiE-RSS	bin	sim11	5	84	1.28571
SuSiE-RSS	bin	sim11	6	72	1.19444
SuSiE-RSS	bin	sim11	7	75	1.25333
SuSiE-RSS	bin	sim11	8	57	1.49123
SuSiE-RSS	bin	sim11	9	66	1.34848
SuSiE-RSS	bin	sim11	10	92	1.32609
SuSiE-RSS	bin	sim12	1	128	1.20312
SuSiE-RSS	bin	sim12	2	129	1.4031
SuSiE-RSS	bin	sim12	3	147	1.18367
SuSiE-RSS	bin	sim12	4	136	1.21324
SuSiE-RSS	bin	sim12	5	155	1.26452
SuSiE-RSS	bin	sim12	6	133	1.18045
SuSiE-RSS	bin	sim12	7	142	1.35915
SuSiE-RSS	bin	sim12	8	120	1.25833
SuSiE-RSS	bin	sim12	9	127	1.28346
SuSiE-RSS	bin	sim12	10	157	1.25478
SuSiE-RSS	bin	sim13	1	7	1.71429
SuSiE-RSS	bin	sim13	2	9	1.33333
SuSiE-RSS	bin	sim13	3	13	1.61538
SuSiE-RSS	bin	sim13	4	10	1.3
SuSiE-RSS	bin	sim13	5	17	2.17647
SuSiE-RSS	bin	sim13	6	10	2.1
SuSiE-RSS	bin	sim13	7	13	1.69231
SuSiE-RSS	bin	sim13	8	6	2.16667
SuSiE-RSS	bin	sim13	9	15	1.33333
SuSiE-RSS	bin	sim13	10	8	1.875
SuSiE-RSS	bin	sim14	1	50	1.44
SuSiE-RSS	bin	sim14	2	46	1.23913
SuSiE-RSS	bin	sim14	3	43	1.39535
SuSiE-RSS	bin	sim14	4	55	1.45455
SuSiE-RSS	bin	sim14	5	61	1.62295
SuSiE-RSS	bin	sim14	6	61	1.67213
SuSiE-RSS	bin	sim14	7	62	1.62903
SuSiE-RSS	bin	sim14	8	53	1.56604
SuSiE-RSS	bin	sim14	9	43	1.53488
SuSiE-RSS	bin	sim14	10	47	1.7234
SuSiE-RSS	bin	sim15	1	31	1.25806
SuSiE-RSS	bin	sim15	2	37	1.59459
SuSiE-RSS	bin	sim15	3	35	1.2
SuSiE-RSS	bin	sim15	4	32	1.8125
SuSiE-RSS	bin	sim15	5	40	1.5
SuSiE-RSS	bin	sim15	6	44	1.25
SuSiE-RSS	bin	sim15	7	35	1.54286
SuSiE-RSS	bin	sim15	8	33	1.27273
SuSiE-RSS	bin	sim15	9	32	1.28125
SuSiE-RSS	bin	sim15	10	35	1.25714
SuSiE-RSS	bin	sim16	1	81	1.34568
SuSiE-RSS	bin	sim16	2	86	1.62791
SuSiE-RSS	bin	sim16	3	84	1.21429
SuSiE-RSS	bin	sim16	4	79	1.63291
SuSiE-RSS	bin	sim16	5	80	1.375
SuSiE-RSS	bin	sim16	6	87	1.26437
SuSiE-RSS	bin	sim16	7	91	1.35165
SuSiE-RSS	bin	sim16	8	74	1.16216
SuSiE-RSS	bin	sim16	9	89	1.35955
SuSiE-RSS	bin	sim16	10	85	1.24706
SuSiE-Inf	cont	sim1	1	368	1.09239
SuSiE-Inf	cont	sim1	2	369	1.1355
SuSiE-Inf	cont	sim1	3	381	1.18635
SuSiE-Inf	cont	sim1	4	369	1.10569
SuSiE-Inf	cont	sim1	5	374	1.1123
SuSiE-Inf	cont	sim1	6	383	1.06527
SuSiE-Inf	cont	sim1	7	371	1.12668
SuSiE-Inf	cont	sim1	8	375	1.128
SuSiE-Inf	cont	sim1	9	363	1.05234
SuSiE-Inf	cont	sim1	10	356	1.07865
SuSiE-Inf	cont	sim2	1	349	1.12607
SuSiE-Inf	cont	sim2	2	326	1.11963
SuSiE-Inf	cont	sim2	3	336	1.11905
SuSiE-Inf	cont	sim2	4	341	1.15543
SuSiE-Inf	cont	sim2	5	339	1.10914
SuSiE-Inf	cont	sim2	6	307	1.14658
SuSiE-Inf	cont	sim2	7	340	1.11765
SuSiE-Inf	cont	sim2	8	357	1.11204
SuSiE-Inf	cont	sim2	9	340	1.09118
SuSiE-Inf	cont	sim2	10	373	1.12869
SuSiE-Inf	cont	sim3	1	1122	1.22282
SuSiE-Inf	cont	sim3	2	1078	1.20501
SuSiE-Inf	cont	sim3	3	1087	1.23183
SuSiE-Inf	cont	sim3	4	1047	1.21585
SuSiE-Inf	cont	sim3	5	1089	1.18825
SuSiE-Inf	cont	sim3	6	1093	1.21043
SuSiE-Inf	cont	sim3	7	1073	1.20317
SuSiE-Inf	cont	sim3	8	1074	1.22439
SuSiE-Inf	cont	sim3	9	1125	1.20711
SuSiE-Inf	cont	sim3	10	1064	1.19173
SuSiE-Inf	cont	sim4	1	805	1.26211
SuSiE-Inf	cont	sim4	2	781	1.2023
SuSiE-Inf	cont	sim4	3	857	1.20537
SuSiE-Inf	cont	sim4	4	798	1.20927
SuSiE-Inf	cont	sim4	5	821	1.28258
SuSiE-Inf	cont	sim4	6	785	1.23312
SuSiE-Inf	cont	sim4	7	837	1.21744
SuSiE-Inf	cont	sim4	8	816	1.2451
SuSiE-Inf	cont	sim4	9	900	1.2
SuSiE-Inf	cont	sim4	10	870	1.2023
SuSiE-Inf	cont	sim5	1	287	1.13589
SuSiE-Inf	cont	sim5	2	288	1.14236
SuSiE-Inf	cont	sim5	3	267	1.16854
SuSiE-Inf	cont	sim5	4	275	1.18182
SuSiE-Inf	cont	sim5	5	287	1.16028
SuSiE-Inf	cont	sim5	6	267	1.17228
SuSiE-Inf	cont	sim5	7	269	1.2119
SuSiE-Inf	cont	sim5	8	273	1.13187
SuSiE-Inf	cont	sim5	9	271	1.1845
SuSiE-Inf	cont	sim5	10	293	1.19795
SuSiE-Inf	cont	sim6	1	205	1.15122
SuSiE-Inf	cont	sim6	2	240	1.25833
SuSiE-Inf	cont	sim6	3	241	1.17842
SuSiE-Inf	cont	sim6	4	208	1.17308
SuSiE-Inf	cont	sim6	5	254	1.16142
SuSiE-Inf	cont	sim6	6	231	1.1645
SuSiE-Inf	cont	sim6	7	235	1.2
SuSiE-Inf	cont	sim6	8	184	1.21739
SuSiE-Inf	cont	sim6	9	190	1.25263
SuSiE-Inf	cont	sim6	10	254	1.1378
SuSiE-Inf	cont	sim7	1	278	1.2518
SuSiE-Inf	cont	sim7	2	260	1.29615
SuSiE-Inf	cont	sim7	3	251	1.45418
SuSiE-Inf	cont	sim7	4	262	1.30153
SuSiE-Inf	cont	sim7	5	273	1.35897
SuSiE-Inf	cont	sim7	6	275	1.34182
SuSiE-Inf	cont	sim7	7	273	1.35897
SuSiE-Inf	cont	sim7	8	237	1.25738
SuSiE-Inf	cont	sim7	9	262	1.27481
SuSiE-Inf	cont	sim7	10	258	1.27907
SuSiE-Inf	cont	sim8	1	230	1.24348
SuSiE-Inf	cont	sim8	2	224	1.37946
SuSiE-Inf	cont	sim8	3	235	1.21277
SuSiE-Inf	cont	sim8	4	279	1.36559
SuSiE-Inf	cont	sim8	5	211	1.35071
SuSiE-Inf	cont	sim8	6	220	1.35909
SuSiE-Inf	cont	sim8	7	243	1.2428
SuSiE-Inf	cont	sim8	8	229	1.22707
SuSiE-Inf	cont	sim8	9	217	1.31797
SuSiE-Inf	cont	sim8	10	233	1.27039
SuSiE-Inf	bin	sim1	1	220	1.18636
SuSiE-Inf	bin	sim1	2	224	1.24107
SuSiE-Inf	bin	sim1	3	226	1.21239
SuSiE-Inf	bin	sim1	4	224	1.19643
SuSiE-Inf	bin	sim1	5	218	1.17431
SuSiE-Inf	bin	sim1	6	227	1.11013
SuSiE-Inf	bin	sim1	7	240	1.17917
SuSiE-Inf	bin	sim1	8	223	1.16143
SuSiE-Inf	bin	sim1	9	226	1.13274
SuSiE-Inf	bin	sim1	10	212	1.15566
SuSiE-Inf	bin	sim2	1	286	1.12587
SuSiE-Inf	bin	sim2	2	302	1.22185
SuSiE-Inf	bin	sim2	3	309	1.20065
SuSiE-Inf	bin	sim2	4	287	1.18467
SuSiE-Inf	bin	sim2	5	297	1.14478
SuSiE-Inf	bin	sim2	6	300	1.11
SuSiE-Inf	bin	sim2	7	303	1.16502
SuSiE-Inf	bin	sim2	8	300	1.11667
SuSiE-Inf	bin	sim2	9	290	1.12069
SuSiE-Inf	bin	sim2	10	282	1.12057
SuSiE-Inf	bin	sim3	1	196	1.19388
SuSiE-Inf	bin	sim3	2	170	1.15294
SuSiE-Inf	bin	sim3	3	171	1.22807
SuSiE-Inf	bin	sim3	4	176	1.22727
SuSiE-Inf	bin	sim3	5	199	1.19095
SuSiE-Inf	bin	sim3	6	160	1.175
SuSiE-Inf	bin	sim3	7	196	1.21429
SuSiE-Inf	bin	sim3	8	190	1.34737
SuSiE-Inf	bin	sim3	9	178	1.21348
SuSiE-Inf	bin	sim3	10	199	1.13568
SuSiE-Inf	bin	sim4	1	270	1.16667
SuSiE-Inf	bin	sim4	2	252	1.13095
SuSiE-Inf	bin	sim4	3	250	1.16
SuSiE-Inf	bin	sim4	4	260	1.18077
SuSiE-Inf	bin	sim4	5	263	1.12167
SuSiE-Inf	bin	sim4	6	238	1.12605
SuSiE-Inf	bin	sim4	7	264	1.14015
SuSiE-Inf	bin	sim4	8	274	1.20803
SuSiE-Inf	bin	sim4	9	259	1.1583
SuSiE-Inf	bin	sim4	10	271	1.14391
SuSiE-Inf	bin	sim5	1	118	1.5339
SuSiE-Inf	bin	sim5	2	116	1.41379
SuSiE-Inf	bin	sim5	3	131	1.39695
SuSiE-Inf	bin	sim5	4	126	1.42857
SuSiE-Inf	bin	sim5	5	116	1.33621
SuSiE-Inf	bin	sim5	6	146	1.32192
SuSiE-Inf	bin	sim5	7	107	1.41121
SuSiE-Inf	bin	sim5	8	127	1.43307
SuSiE-Inf	bin	sim5	9	130	1.47692
SuSiE-Inf	bin	sim5	10	126	1.5
SuSiE-Inf	bin	sim6	1	372	1.32527
SuSiE-Inf	bin	sim6	2	390	1.29487
SuSiE-Inf	bin	sim6	3	404	1.30198
SuSiE-Inf	bin	sim6	4	412	1.30583
SuSiE-Inf	bin	sim6	5	381	1.28084
SuSiE-Inf	bin	sim6	6	402	1.3408
SuSiE-Inf	bin	sim6	7	374	1.29144
SuSiE-Inf	bin	sim6	8	414	1.28502
SuSiE-Inf	bin	sim6	9	357	1.28291
SuSiE-Inf	bin	sim6	10	384	1.32812
SuSiE-Inf	bin	sim7	1	149	1.24832
SuSiE-Inf	bin	sim7	2	132	1.32576
SuSiE-Inf	bin	sim7	3	135	1.31111
SuSiE-Inf	bin	sim7	4	144	1.26389
SuSiE-Inf	bin	sim7	5	142	1.30986
SuSiE-Inf	bin	sim7	6	130	1.50769
SuSiE-Inf	bin	sim7	7	148	1.27027
SuSiE-Inf	bin	sim7	8	140	1.26429
SuSiE-Inf	bin	sim7	9	131	1.26718
SuSiE-Inf	bin	sim7	10	126	1.21429
SuSiE-Inf	bin	sim8	1	316	1.22152
SuSiE-Inf	bin	sim8	2	313	1.21086
SuSiE-Inf	bin	sim8	3	320	1.23125
SuSiE-Inf	bin	sim8	4	299	1.26756
SuSiE-Inf	bin	sim8	5	319	1.24451
SuSiE-Inf	bin	sim8	6	302	1.33444
SuSiE-Inf	bin	sim8	7	322	1.24845
SuSiE-Inf	bin	sim8	8	320	1.25313
SuSiE-Inf	bin	sim8	9	312	1.26282
SuSiE-Inf	bin	sim8	10	315	1.24762
SuSiE-Inf	bin	sim9	1	89	1.20225
SuSiE-Inf	bin	sim9	2	105	1.20952
SuSiE-Inf	bin	sim9	3	103	1.23301
SuSiE-Inf	bin	sim9	4	99	1.18182
SuSiE-Inf	bin	sim9	5	94	1.43617
SuSiE-Inf	bin	sim9	6	89	1.41573
SuSiE-Inf	bin	sim9	7	90	1.27778
SuSiE-Inf	bin	sim9	8	101	1.17822
SuSiE-Inf	bin	sim9	9	109	1.36697
SuSiE-Inf	bin	sim9	10	92	1.29348
SuSiE-Inf	bin	sim10	1	170	1.18235
SuSiE-Inf	bin	sim10	2	173	1.21965
SuSiE-Inf	bin	sim10	3	181	1.22652
SuSiE-Inf	bin	sim10	4	171	1.17544
SuSiE-Inf	bin	sim10	5	180	1.26667
SuSiE-Inf	bin	sim10	6	184	1.21739
SuSiE-Inf	bin	sim10	7	163	1.26994
SuSiE-Inf	bin	sim10	8	169	1.13018
SuSiE-Inf	bin	sim10	9	186	1.23118
SuSiE-Inf	bin	sim10	10	168	1.2381
SuSiE-Inf	bin	sim11	1	58	1.27586
SuSiE-Inf	bin	sim11	2	67	1.31343
SuSiE-Inf	bin	sim11	3	80	1.4375
SuSiE-Inf	bin	sim11	4	68	1.41176
SuSiE-Inf	bin	sim11	5	79	1.27848
SuSiE-Inf	bin	sim11	6	71	1.19718
SuSiE-Inf	bin	sim11	7	73	1.23288
SuSiE-Inf	bin	sim11	8	55	1.36364
SuSiE-Inf	bin	sim11	9	64	1.28125
SuSiE-Inf	bin	sim11	10	90	1.33333
SuSiE-Inf	bin	sim12	1	123	1.17886
SuSiE-Inf	bin	sim12	2	123	1.31707
SuSiE-Inf	bin	sim12	3	146	1.18493
SuSiE-Inf	bin	sim12	4	129	1.16279
SuSiE-Inf	bin	sim12	5	147	1.19728
SuSiE-Inf	bin	sim12	6	128	1.16406
SuSiE-Inf	bin	sim12	7	136	1.36029
SuSiE-Inf	bin	sim12	8	117	1.25641
SuSiE-Inf	bin	sim12	9	122	1.27049
SuSiE-Inf	bin	sim12	10	155	1.21935
SuSiE-Inf	bin	sim13	1	7	1.71429
SuSiE-Inf	bin	sim13	2	9	1.44444
SuSiE-Inf	bin	sim13	3	12	1.75
SuSiE-Inf	bin	sim13	4	7	1.57143
SuSiE-Inf	bin	sim13	5	12	2.58333
SuSiE-Inf	bin	sim13	6	8	1.75
SuSiE-Inf	bin	sim13	7	7	1.28571
SuSiE-Inf	bin	sim13	8	5	2
SuSiE-Inf	bin	sim13	9	10	1.4
SuSiE-Inf	bin	sim13	10	6	1.33333
SuSiE-Inf	bin	sim14	1	44	1.43182
SuSiE-Inf	bin	sim14	2	38	1.26316
SuSiE-Inf	bin	sim14	3	36	1.30556
SuSiE-Inf	bin	sim14	4	40	1.45
SuSiE-Inf	bin	sim14	5	53	1.5283
SuSiE-Inf	bin	sim14	6	51	1.68627
SuSiE-Inf	bin	sim14	7	50	1.56
SuSiE-Inf	bin	sim14	8	44	1.56818
SuSiE-Inf	bin	sim14	9	37	1.37838
SuSiE-Inf	bin	sim14	10	35	1.37143
SuSiE-Inf	bin	sim15	1	30	1.3
SuSiE-Inf	bin	sim15	2	34	1.29412
SuSiE-Inf	bin	sim15	3	32	1.21875
SuSiE-Inf	bin	sim15	4	27	1.40741
SuSiE-Inf	bin	sim15	5	36	1.5
SuSiE-Inf	bin	sim15	6	39	1.25641
SuSiE-Inf	bin	sim15	7	31	1.58065
SuSiE-Inf	bin	sim15	8	33	1.27273
SuSiE-Inf	bin	sim15	9	29	1.24138
SuSiE-Inf	bin	sim15	10	34	1.32353
SuSiE-Inf	bin	sim16	1	75	1.28
SuSiE-Inf	bin	sim16	2	78	1.57692
SuSiE-Inf	bin	sim16	3	80	1.125
SuSiE-Inf	bin	sim16	4	67	1.43284
SuSiE-Inf	bin	sim16	5	78	1.39744
SuSiE-Inf	bin	sim16	6	76	1.18421
SuSiE-Inf	bin	sim16	7	86	1.26744
SuSiE-Inf	bin	sim16	8	66	1.10606
SuSiE-Inf	bin	sim16	9	81	1.30864
SuSiE-Inf	bin	sim16	10	75	1.24
FINEMAP	cont	sim1	1	378	1.16138
FINEMAP	cont	sim1	2	376	1.18351
FINEMAP	cont	sim1	3	387	1.19121
FINEMAP	cont	sim1	4	376	1.14628
FINEMAP	cont	sim1	5	384	1.16667
FINEMAP	cont	sim1	6	397	1.12846
FINEMAP	cont	sim1	7	388	1.19072
FINEMAP	cont	sim1	8	382	1.15969
FINEMAP	cont	sim1	9	368	1.14402
FINEMAP	cont	sim1	10	368	1.16033
FINEMAP	cont	sim2	1	360	1.22778
FINEMAP	cont	sim2	2	354	1.20621
FINEMAP	cont	sim2	3	343	1.14869
FINEMAP	cont	sim2	4	357	1.19608
FINEMAP	cont	sim2	5	351	1.22222
FINEMAP	cont	sim2	6	329	1.16717
FINEMAP	cont	sim2	7	352	1.14489
FINEMAP	cont	sim2	8	362	1.16022
FINEMAP	cont	sim2	9	354	1.14407
FINEMAP	cont	sim2	10	380	1.15263
FINEMAP	cont	sim3	1	1563	1.90787
FINEMAP	cont	sim3	2	1497	1.86172
FINEMAP	cont	sim3	3	1501	1.9447
FINEMAP	cont	sim3	4	1488	1.89516
FINEMAP	cont	sim3	5	1471	1.8416
FINEMAP	cont	sim3	6	1506	1.91036
FINEMAP	cont	sim3	7	1535	1.98306
FINEMAP	cont	sim3	8	1523	1.95798
FINEMAP	cont	sim3	9	1529	1.88097
FINEMAP	cont	sim3	10	1519	1.99803
FINEMAP	cont	sim4	1	1158	2.01123
FINEMAP	cont	sim4	2	1162	2.00172
FINEMAP	cont	sim4	3	1220	1.98525
FINEMAP	cont	sim4	4	1142	1.94658
FINEMAP	cont	sim4	5	1177	2.00595
FINEMAP	cont	sim4	6	1169	2.11292
FINEMAP	cont	sim4	7	1193	1.87008
FINEMAP	cont	sim4	8	1177	1.92863
FINEMAP	cont	sim4	9	1206	1.82255
FINEMAP	cont	sim4	10	1194	1.85762
FINEMAP	cont	sim5	1	301	1.2392
FINEMAP	cont	sim5	2	304	1.32237
FINEMAP	cont	sim5	3	287	1.30662
FINEMAP	cont	sim5	4	286	1.22727
FINEMAP	cont	sim5	5	294	1.21429
FINEMAP	cont	sim5	6	282	1.29787
FINEMAP	cont	sim5	7	282	1.25532
FINEMAP	cont	sim5	8	290	1.24483
FINEMAP	cont	sim5	9	281	1.25267
FINEMAP	cont	sim5	10	301	1.29236
FINEMAP	cont	sim6	1	238	1.30252
FINEMAP	cont	sim6	2	262	1.30916
FINEMAP	cont	sim6	3	265	1.38491
FINEMAP	cont	sim6	4	231	1.21212
FINEMAP	cont	sim6	5	275	1.29091
FINEMAP	cont	sim6	6	245	1.30204
FINEMAP	cont	sim6	7	247	1.2753
FINEMAP	cont	sim6	8	219	1.25114
FINEMAP	cont	sim6	9	225	1.42222
FINEMAP	cont	sim6	10	258	1.19767
FINEMAP	cont	sim7	1	475	2.54526
FINEMAP	cont	sim7	2	407	2.21867
FINEMAP	cont	sim7	3	404	2.30693
FINEMAP	cont	sim7	4	440	2.46591
FINEMAP	cont	sim7	5	439	2.18451
FINEMAP	cont	sim7	6	470	2.33191
FINEMAP	cont	sim7	7	475	2.54105
FINEMAP	cont	sim7	8	404	2.2104
FINEMAP	cont	sim7	9	455	2.36703
FINEMAP	cont	sim7	10	432	2.4375
FINEMAP	cont	sim8	1	355	2.03662
FINEMAP	cont	sim8	2	327	2.15902
FINEMAP	cont	sim8	3	357	2.29132
FINEMAP	cont	sim8	4	397	2.20151
FINEMAP	cont	sim8	5	317	2.18612
FINEMAP	cont	sim8	6	313	1.99681
FINEMAP	cont	sim8	7	312	1.69872
FINEMAP	cont	sim8	8	349	2.23209
FINEMAP	cont	sim8	9	331	2.26586
FINEMAP	cont	sim8	10	337	2.02374
FINEMAP	bin	sim1	1	235	1.30638
FINEMAP	bin	sim1	2	240	1.40833
FINEMAP	bin	sim1	3	244	1.5041
FINEMAP	bin	sim1	4	234	1.37607
FINEMAP	bin	sim1	5	237	1.37975
FINEMAP	bin	sim1	6	244	1.21311
FINEMAP	bin	sim1	7	250	1.184
FINEMAP	bin	sim1	8	238	1.31092
FINEMAP	bin	sim1	9	243	1.30041
FINEMAP	bin	sim1	10	226	1.21239
FINEMAP	bin	sim2	1	294	1.18367
FINEMAP	bin	sim2	2	317	1.29968
FINEMAP	bin	sim2	3	326	1.32209
FINEMAP	bin	sim2	4	305	1.2918
FINEMAP	bin	sim2	5	311	1.21865
FINEMAP	bin	sim2	6	318	1.26101
FINEMAP	bin	sim2	7	312	1.22436
FINEMAP	bin	sim2	8	310	1.19677
FINEMAP	bin	sim2	9	306	1.23529
FINEMAP	bin	sim2	10	298	1.25503
FINEMAP	bin	sim3	1	216	1.43981
FINEMAP	bin	sim3	2	190	1.32632
FINEMAP	bin	sim3	3	189	1.43915
FINEMAP	bin	sim3	4	199	1.47236
FINEMAP	bin	sim3	5	217	1.34562
FINEMAP	bin	sim3	6	178	1.33708
FINEMAP	bin	sim3	7	213	1.47887
FINEMAP	bin	sim3	8	206	1.52427
FINEMAP	bin	sim3	9	203	1.43842
FINEMAP	bin	sim3	10	218	1.31193
FINEMAP	bin	sim4	1	291	1.33333
FINEMAP	bin	sim4	2	277	1.29242
FINEMAP	bin	sim4	3	270	1.34444
FINEMAP	bin	sim4	4	277	1.29603
FINEMAP	bin	sim4	5	277	1.13718
FINEMAP	bin	sim4	6	251	1.23108
FINEMAP	bin	sim4	7	282	1.32624
FINEMAP	bin	sim4	8	284	1.23592
FINEMAP	bin	sim4	9	271	1.2214
FINEMAP	bin	sim4	10	293	1.24915
FINEMAP	bin	sim5	1	226	2.56637
FINEMAP	bin	sim5	2	206	2.48058
FINEMAP	bin	sim5	3	219	2.29224
FINEMAP	bin	sim5	4	236	2.38559
FINEMAP	bin	sim5	5	215	2.67907
FINEMAP	bin	sim5	6	238	2.37395
FINEMAP	bin	sim5	7	206	2.5
FINEMAP	bin	sim5	8	246	2.58943
FINEMAP	bin	sim5	9	216	2.42593
FINEMAP	bin	sim5	10	221	2.62896
FINEMAP	bin	sim6	1	654	2.43272
FINEMAP	bin	sim6	2	629	2.41017
FINEMAP	bin	sim6	3	645	2.31163
FINEMAP	bin	sim6	4	629	2.1399
FINEMAP	bin	sim6	5	619	2.34895
FINEMAP	bin	sim6	6	628	2.15287
FINEMAP	bin	sim6	7	615	2.43252
FINEMAP	bin	sim6	8	625	2.0608
FINEMAP	bin	sim6	9	601	2.34775
FINEMAP	bin	sim6	10	612	2.22386
FINEMAP	bin	sim7	1	201	1.74627
FINEMAP	bin	sim7	2	174	1.79885
FINEMAP	bin	sim7	3	185	1.87027
FINEMAP	bin	sim7	4	204	2.30882
FINEMAP	bin	sim7	5	203	2.08374
FINEMAP	bin	sim7	6	179	2.08939
FINEMAP	bin	sim7	7	210	2.23333
FINEMAP	bin	sim7	8	183	1.68306
FINEMAP	bin	sim7	9	186	1.97312
FINEMAP	bin	sim7	10	170	1.69412
FINEMAP	bin	sim8	1	446	2.1009
FINEMAP	bin	sim8	2	440	1.86818
FINEMAP	bin	sim8	3	459	1.98475
FINEMAP	bin	sim8	4	440	2.28182
FINEMAP	bin	sim8	5	465	2.12688
FINEMAP	bin	sim8	6	436	2.02064
FINEMAP	bin	sim8	7	497	2.32797
FINEMAP	bin	sim8	8	465	2.11183
FINEMAP	bin	sim8	9	485	2.25155
FINEMAP	bin	sim8	10	462	1.92641
FINEMAP	bin	sim9	1	107	1.57009
FINEMAP	bin	sim9	2	120	1.54167
FINEMAP	bin	sim9	3	117	1.4359
FINEMAP	bin	sim9	4	118	1.60169
FINEMAP	bin	sim9	5	107	1.57009
FINEMAP	bin	sim9	6	105	1.67619
FINEMAP	bin	sim9	7	100	1.51
FINEMAP	bin	sim9	8	111	1.36036
FINEMAP	bin	sim9	9	120	1.425
FINEMAP	bin	sim9	10	112	1.5625
FINEMAP	bin	sim10	1	189	1.47619
FINEMAP	bin	sim10	2	193	1.37306
FINEMAP	bin	sim10	3	204	1.42157
FINEMAP	bin	sim10	4	191	1.41361
FINEMAP	bin	sim10	5	200	1.43
FINEMAP	bin	sim10	6	196	1.26531
FINEMAP	bin	sim10	7	183	1.39891
FINEMAP	bin	sim10	8	186	1.22581
FINEMAP	bin	sim10	9	202	1.36634
FINEMAP	bin	sim10	10	185	1.38919
FINEMAP	bin	sim11	1	68	1.77941
FINEMAP	bin	sim11	2	76	1.57895
FINEMAP	bin	sim11	3	90	1.48889
FINEMAP	bin	sim11	4	79	1.41772
FINEMAP	bin	sim11	5	97	1.61856
FINEMAP	bin	sim11	6	83	1.53012
FINEMAP	bin	sim11	7	76	1.48684
FINEMAP	bin	sim11	8	62	1.87097
FINEMAP	bin	sim11	9	76	1.46053
FINEMAP	bin	sim11	10	106	1.60377
FINEMAP	bin	sim12	1	140	1.52857
FINEMAP	bin	sim12	2	142	1.6338
FINEMAP	bin	sim12	3	155	1.29032
FINEMAP	bin	sim12	4	142	1.29577
FINEMAP	bin	sim12	5	170	1.51176
FINEMAP	bin	sim12	6	138	1.30435
FINEMAP	bin	sim12	7	148	1.43243
FINEMAP	bin	sim12	8	128	1.39844
FINEMAP	bin	sim12	9	135	1.33333
FINEMAP	bin	sim12	10	168	1.375
FINEMAP	bin	sim13	1	16	4.4375
FINEMAP	bin	sim13	2	14	2.71429
FINEMAP	bin	sim13	3	19	1.94737
FINEMAP	bin	sim13	4	19	2.63158
FINEMAP	bin	sim13	5	24	3.29167
FINEMAP	bin	sim13	6	16	4.625
FINEMAP	bin	sim13	7	20	3.45
FINEMAP	bin	sim13	8	14	3.42857
FINEMAP	bin	sim13	9	28	3.14286
FINEMAP	bin	sim13	10	17	3
FINEMAP	bin	sim14	1	78	2.46154
FINEMAP	bin	sim14	2	75	3
FINEMAP	bin	sim14	3	80	2.825
FINEMAP	bin	sim14	4	77	2.37662
FINEMAP	bin	sim14	5	90	2.4
FINEMAP	bin	sim14	6	93	2.5914
FINEMAP	bin	sim14	7	89	2.34831
FINEMAP	bin	sim14	8	87	2.93103
FINEMAP	bin	sim14	9	67	2.22388
FINEMAP	bin	sim14	10	91	3.32967
FINEMAP	bin	sim15	1	40	1.95
FINEMAP	bin	sim15	2	47	2
FINEMAP	bin	sim15	3	45	1.57778
FINEMAP	bin	sim15	4	40	2.35
FINEMAP	bin	sim15	5	50	2.46
FINEMAP	bin	sim15	6	53	1.77358
FINEMAP	bin	sim15	7	40	1.7
FINEMAP	bin	sim15	8	36	1.52778
FINEMAP	bin	sim15	9	40	1.9
FINEMAP	bin	sim15	10	45	2
FINEMAP	bin	sim16	1	101	2.0297
FINEMAP	bin	sim16	2	100	2
FINEMAP	bin	sim16	3	109	2.22018
FINEMAP	bin	sim16	4	108	2.5
FINEMAP	bin	sim16	5	99	2.0303
FINEMAP	bin	sim16	6	101	1.57426
FINEMAP	bin	sim16	7	105	1.6381
FINEMAP	bin	sim16	8	93	1.87097
FINEMAP	bin	sim16	9	107	1.94393
FINEMAP	bin	sim16	10	107	1.91589
bR1	cont	sim1	1	371	1.05121
bR1	cont	sim1	2	368	1.09783
bR1	cont	sim1	3	378	1.07672
bR1	cont	sim1	4	367	1.07084
bR1	cont	sim1	5	375	1.08267
bR1	cont	sim1	6	384	1.0599
bR1	cont	sim1	7	374	1.1016
bR1	cont	sim1	8	370	1.05946
bR1	cont	sim1	9	355	1.05352
bR1	cont	sim1	10	355	1.05352
bR1	cont	sim2	1	348	1.08046
bR1	cont	sim2	2	341	1.10557
bR1	cont	sim2	3	334	1.0988
bR1	cont	sim2	4	342	1.16667
bR1	cont	sim2	5	335	1.09254
bR1	cont	sim2	6	315	1.11111
bR1	cont	sim2	7	338	1.06805
bR1	cont	sim2	8	353	1.11048
bR1	cont	sim2	9	340	1.05294
bR1	cont	sim2	10	369	1.07317
bR1	cont	sim3	1	1451	1.26465
bR1	cont	sim3	2	1380	1.27609
bR1	cont	sim3	3	1402	1.31098
bR1	cont	sim3	4	1387	1.28262
bR1	cont	sim3	5	1382	1.25977
bR1	cont	sim3	6	1382	1.24313
bR1	cont	sim3	7	1385	1.24982
bR1	cont	sim3	8	1401	1.29622
bR1	cont	sim3	9	1412	1.24292
bR1	cont	sim3	10	1391	1.25234
bR1	cont	sim4	1	1022	1.3317
bR1	cont	sim4	2	1016	1.25492
bR1	cont	sim4	3	1073	1.24884
bR1	cont	sim4	4	1012	1.25692
bR1	cont	sim4	5	1058	1.29395
bR1	cont	sim4	6	1020	1.28137
bR1	cont	sim4	7	1073	1.25815
bR1	cont	sim4	8	1048	1.28244
bR1	cont	sim4	9	1089	1.25344
bR1	cont	sim4	10	1083	1.25577
bR1	cont	sim5	1	285	1.14035
bR1	cont	sim5	2	285	1.10175
bR1	cont	sim5	3	270	1.15926
bR1	cont	sim5	4	269	1.10037
bR1	cont	sim5	5	280	1.11071
bR1	cont	sim5	6	264	1.07955
bR1	cont	sim5	7	265	1.12075
bR1	cont	sim5	8	273	1.08425
bR1	cont	sim5	9	271	1.15129
bR1	cont	sim5	10	291	1.189
bR1	cont	sim6	1	223	1.13901
bR1	cont	sim6	2	245	1.16735
bR1	cont	sim6	3	249	1.14056
bR1	cont	sim6	4	219	1.16438
bR1	cont	sim6	5	258	1.13566
bR1	cont	sim6	6	230	1.12174
bR1	cont	sim6	7	232	1.13362
bR1	cont	sim6	8	207	1.17874
bR1	cont	sim6	9	209	1.21531
bR1	cont	sim6	10	246	1.09756
bR1	cont	sim7	1	373	1.35657
bR1	cont	sim7	2	334	1.36527
bR1	cont	sim7	3	319	1.49843
bR1	cont	sim7	4	334	1.3982
bR1	cont	sim7	5	346	1.40751
bR1	cont	sim7	6	361	1.39335
bR1	cont	sim7	7	366	1.43169
bR1	cont	sim7	8	312	1.36859
bR1	cont	sim7	9	363	1.38843
bR1	cont	sim7	10	331	1.38369
bR1	cont	sim8	1	283	1.30389
bR1	cont	sim8	2	259	1.49421
bR1	cont	sim8	3	277	1.3213
bR1	cont	sim8	4	308	1.41234
bR1	cont	sim8	5	254	1.33071
bR1	cont	sim8	6	258	1.36047
bR1	cont	sim8	7	278	1.29496
bR1	cont	sim8	8	277	1.32852
bR1	cont	sim8	9	254	1.30709
bR1	cont	sim8	10	275	1.31273
bR1	bin	sim1	1	217	1.13825
bR1	bin	sim1	2	221	1.20362
bR1	bin	sim1	3	224	1.24554
bR1	bin	sim1	4	220	1.14091
bR1	bin	sim1	5	221	1.17647
bR1	bin	sim1	6	229	1.10044
bR1	bin	sim1	7	237	1.12658
bR1	bin	sim1	8	225	1.11556
bR1	bin	sim1	9	224	1.12054
bR1	bin	sim1	10	213	1.15023
bR1	bin	sim2	1	283	1.06714
bR1	bin	sim2	2	303	1.15842
bR1	bin	sim2	3	309	1.16181
bR1	bin	sim2	4	287	1.12195
bR1	bin	sim2	5	297	1.08754
bR1	bin	sim2	6	297	1.08081
bR1	bin	sim2	7	300	1.11667
bR1	bin	sim2	8	297	1.09428
bR1	bin	sim2	9	292	1.07534
bR1	bin	sim2	10	282	1.08511
bR1	bin	sim3	1	193	1.15544
bR1	bin	sim3	2	172	1.08721
bR1	bin	sim3	3	172	1.2093
bR1	bin	sim3	4	179	1.23464
bR1	bin	sim3	5	198	1.14141
bR1	bin	sim3	6	160	1.11875
bR1	bin	sim3	7	194	1.1701
bR1	bin	sim3	8	185	1.27568
bR1	bin	sim3	9	181	1.17127
bR1	bin	sim3	10	201	1.11443
bR1	bin	sim4	1	269	1.10409
bR1	bin	sim4	2	257	1.10117
bR1	bin	sim4	3	250	1.148
bR1	bin	sim4	4	260	1.16154
bR1	bin	sim4	5	265	1.07925
bR1	bin	sim4	6	238	1.09244
bR1	bin	sim4	7	263	1.11787
bR1	bin	sim4	8	268	1.15672
bR1	bin	sim4	9	256	1.08594
bR1	bin	sim4	10	277	1.14079
bR1	bin	sim5	1	138	1.43478
bR1	bin	sim5	2	134	1.45522
bR1	bin	sim5	3	153	1.35294
bR1	bin	sim5	4	168	1.47024
bR1	bin	sim5	5	144	1.63194
bR1	bin	sim5	6	171	1.46199
bR1	bin	sim5	7	136	1.41176
bR1	bin	sim5	8	175	1.45143
bR1	bin	sim5	9	157	1.45223
bR1	bin	sim5	10	163	1.44785
bR1	bin	sim6	1	516	1.33915
bR1	bin	sim6	2	466	1.30258
bR1	bin	sim6	3	513	1.32164
bR1	bin	sim6	4	503	1.3161
bR1	bin	sim6	5	481	1.30977
bR1	bin	sim6	6	509	1.33792
bR1	bin	sim6	7	476	1.35714
bR1	bin	sim6	8	530	1.34717
bR1	bin	sim6	9	468	1.35043
bR1	bin	sim6	10	505	1.30495
bR1	bin	sim7	1	155	1.21935
bR1	bin	sim7	2	141	1.22695
bR1	bin	sim7	3	148	1.28378
bR1	bin	sim7	4	155	1.25161
bR1	bin	sim7	5	156	1.4359
bR1	bin	sim7	6	142	1.40845
bR1	bin	sim7	7	160	1.26875
bR1	bin	sim7	8	161	1.25466
bR1	bin	sim7	9	155	1.41935
bR1	bin	sim7	10	144	1.22917
bR1	bin	sim8	1	370	1.31351
bR1	bin	sim8	2	374	1.27273
bR1	bin	sim8	3	383	1.26632
bR1	bin	sim8	4	352	1.30398
bR1	bin	sim8	5	388	1.34794
bR1	bin	sim8	6	355	1.30704
bR1	bin	sim8	7	393	1.33588
bR1	bin	sim8	8	373	1.25737
bR1	bin	sim8	9	395	1.34937
bR1	bin	sim8	10	379	1.28496
bR1	bin	sim9	1	93	1.2043
bR1	bin	sim9	2	103	1.25243
bR1	bin	sim9	3	102	1.19608
bR1	bin	sim9	4	105	1.18095
bR1	bin	sim9	5	87	1.29885
bR1	bin	sim9	6	87	1.33333
bR1	bin	sim9	7	90	1.2
bR1	bin	sim9	8	101	1.24752
bR1	bin	sim9	9	104	1.36538
bR1	bin	sim9	10	95	1.32632
bR1	bin	sim10	1	173	1.15607
bR1	bin	sim10	2	174	1.17816
bR1	bin	sim10	3	182	1.17033
bR1	bin	sim10	4	170	1.18235
bR1	bin	sim10	5	184	1.25
bR1	bin	sim10	6	181	1.1768
bR1	bin	sim10	7	164	1.21341
bR1	bin	sim10	8	171	1.10526
bR1	bin	sim10	9	183	1.22951
bR1	bin	sim10	10	169	1.21302
bR1	bin	sim11	1	58	1.31034
bR1	bin	sim11	2	60	1.08333
bR1	bin	sim11	3	76	1.30263
bR1	bin	sim11	4	68	1.25
bR1	bin	sim11	5	81	1.22222
bR1	bin	sim11	6	70	1.15714
bR1	bin	sim11	7	71	1.15493
bR1	bin	sim11	8	54	1.44444
bR1	bin	sim11	9	65	1.24615
bR1	bin	sim11	10	91	1.28571
bR1	bin	sim12	1	123	1.14634
bR1	bin	sim12	2	122	1.2459
bR1	bin	sim12	3	147	1.20408
bR1	bin	sim12	4	126	1.18254
bR1	bin	sim12	5	148	1.15541
bR1	bin	sim12	6	127	1.12598
bR1	bin	sim12	7	137	1.24818
bR1	bin	sim12	8	112	1.125
bR1	bin	sim12	9	124	1.22581
bR1	bin	sim12	10	152	1.20395
bR1	bin	sim13	1	7	1.71429
bR1	bin	sim13	2	6	1.33333
bR1	bin	sim13	3	11	2
bR1	bin	sim13	4	10	1.3
bR1	bin	sim13	5	18	2
bR1	bin	sim13	6	6	1.66667
bR1	bin	sim13	7	11	1.72727
bR1	bin	sim13	8	4	2
bR1	bin	sim13	9	11	1.27273
bR1	bin	sim13	10	6	1.66667
bR1	bin	sim14	1	42	1.35714
bR1	bin	sim14	2	43	1.23256
bR1	bin	sim14	3	41	1.29268
bR1	bin	sim14	4	45	1.24444
bR1	bin	sim14	5	57	1.50877
bR1	bin	sim14	6	56	1.64286
bR1	bin	sim14	7	59	1.62712
bR1	bin	sim14	8	46	1.47826
bR1	bin	sim14	9	37	1.40541
bR1	bin	sim14	10	44	1.54545
bR1	bin	sim15	1	27	1.22222
bR1	bin	sim15	2	35	1.62857
bR1	bin	sim15	3	33	1.15152
bR1	bin	sim15	4	28	1.71429
bR1	bin	sim15	5	37	1.27027
bR1	bin	sim15	6	40	1.15
bR1	bin	sim15	7	35	1.54286
bR1	bin	sim15	8	31	1.19355
bR1	bin	sim15	9	28	1.21429
bR1	bin	sim15	10	33	1.24242
bR1	bin	sim16	1	74	1.18919
bR1	bin	sim16	2	84	1.54762
bR1	bin	sim16	3	84	1.25
bR1	bin	sim16	4	74	1.55405
bR1	bin	sim16	5	78	1.38462
bR1	bin	sim16	6	84	1.19048
bR1	bin	sim16	7	90	1.36667
bR1	bin	sim16	8	72	1.13889
bR1	bin	sim16	9	85	1.4
bR1	bin	sim16	10	79	1.21519
bR2	cont	sim1	1	374	1.05882
bR2	cont	sim1	2	371	1.10512
bR2	cont	sim1	3	379	1.10554
bR2	cont	sim1	4	369	1.08943
bR2	cont	sim1	5	379	1.10818
bR2	cont	sim1	6	396	1.06566
bR2	cont	sim1	7	381	1.11286
bR2	cont	sim1	8	376	1.08511
bR2	cont	sim1	9	366	1.0929
bR2	cont	sim1	10	361	1.08033
bR2	cont	sim2	1	354	1.11017
bR2	cont	sim2	2	349	1.11175
bR2	cont	sim2	3	340	1.09412
bR2	cont	sim2	4	352	1.16477
bR2	cont	sim2	5	345	1.11304
bR2	cont	sim2	6	327	1.11621
bR2	cont	sim2	7	344	1.06395
bR2	cont	sim2	8	359	1.08635
bR2	cont	sim2	9	346	1.0578
bR2	cont	sim2	10	375	1.07467
bR2	cont	sim3	1	1430	1.26154
bR2	cont	sim3	2	1356	1.24041
bR2	cont	sim3	3	1391	1.29475
bR2	cont	sim3	4	1362	1.2768
bR2	cont	sim3	5	1352	1.2537
bR2	cont	sim3	6	1358	1.23122
bR2	cont	sim3	7	1361	1.2432
bR2	cont	sim3	8	1364	1.27346
bR2	cont	sim3	9	1392	1.23994
bR2	cont	sim3	10	1371	1.23195
bR2	cont	sim4	1	1029	1.30126
bR2	cont	sim4	2	1024	1.25586
bR2	cont	sim4	3	1077	1.25348
bR2	cont	sim4	4	1022	1.26517
bR2	cont	sim4	5	1055	1.28341
bR2	cont	sim4	6	1026	1.27096
bR2	cont	sim4	7	1081	1.25439
bR2	cont	sim4	8	1054	1.27704
bR2	cont	sim4	9	1086	1.24586
bR2	cont	sim4	10	1079	1.24282
bR2	cont	sim5	1	294	1.14286
bR2	cont	sim5	2	296	1.12838
bR2	cont	sim5	3	280	1.13571
bR2	cont	sim5	4	281	1.17794
bR2	cont	sim5	5	285	1.15088
bR2	cont	sim5	6	275	1.16727
bR2	cont	sim5	7	276	1.2029
bR2	cont	sim5	8	283	1.10601
bR2	cont	sim5	9	275	1.16364
bR2	cont	sim5	10	297	1.19192
bR2	cont	sim6	1	234	1.15385
bR2	cont	sim6	2	254	1.14567
bR2	cont	sim6	3	254	1.14567
bR2	cont	sim6	4	223	1.1435
bR2	cont	sim6	5	268	1.16418
bR2	cont	sim6	6	241	1.16183
bR2	cont	sim6	7	239	1.1841
bR2	cont	sim6	8	214	1.14019
bR2	cont	sim6	9	223	1.27354
bR2	cont	sim6	10	259	1.13514
bR2	cont	sim7	1	405	1.4
bR2	cont	sim7	2	363	1.35537
bR2	cont	sim7	3	351	1.50712
bR2	cont	sim7	4	365	1.39726
bR2	cont	sim7	5	389	1.45758
bR2	cont	sim7	6	399	1.43108
bR2	cont	sim7	7	402	1.42786
bR2	cont	sim7	8	348	1.35632
bR2	cont	sim7	9	393	1.38168
bR2	cont	sim7	10	364	1.40385
bR2	cont	sim8	1	318	1.27673
bR2	cont	sim8	2	297	1.50168
bR2	cont	sim8	3	311	1.32154
bR2	cont	sim8	4	352	1.4375
bR2	cont	sim8	5	287	1.44251
bR2	cont	sim8	6	278	1.35252
bR2	cont	sim8	7	304	1.32895
bR2	cont	sim8	8	315	1.38413
bR2	cont	sim8	9	289	1.38062
bR2	cont	sim8	10	305	1.36721
bR2	bin	sim1	1	226	1.13717
bR2	bin	sim1	2	241	1.28216
bR2	bin	sim1	3	236	1.28814
bR2	bin	sim1	4	229	1.13537
bR2	bin	sim1	5	228	1.17544
bR2	bin	sim1	6	238	1.10504
bR2	bin	sim1	7	248	1.15726
bR2	bin	sim1	8	229	1.17031
bR2	bin	sim1	9	236	1.15254
bR2	bin	sim1	10	225	1.17778
bR2	bin	sim2	1	291	1.08591
bR2	bin	sim2	2	304	1.14145
bR2	bin	sim2	3	320	1.2375
bR2	bin	sim2	4	296	1.11149
bR2	bin	sim2	5	309	1.1165
bR2	bin	sim2	6	306	1.09804
bR2	bin	sim2	7	301	1.13289
bR2	bin	sim2	8	304	1.07895
bR2	bin	sim2	9	301	1.11296
bR2	bin	sim2	10	287	1.10453
bR2	bin	sim3	1	212	1.17453
bR2	bin	sim3	2	187	1.14439
bR2	bin	sim3	3	181	1.24309
bR2	bin	sim3	4	195	1.23077
bR2	bin	sim3	5	208	1.15385
bR2	bin	sim3	6	170	1.2
bR2	bin	sim3	7	207	1.19807
bR2	bin	sim3	8	200	1.33
bR2	bin	sim3	9	194	1.21649
bR2	bin	sim3	10	209	1.17225
bR2	bin	sim4	1	279	1.14695
bR2	bin	sim4	2	271	1.1476
bR2	bin	sim4	3	259	1.16602
bR2	bin	sim4	4	277	1.18412
bR2	bin	sim4	5	278	1.10072
bR2	bin	sim4	6	243	1.11111
bR2	bin	sim4	7	275	1.11273
bR2	bin	sim4	8	279	1.15771
bR2	bin	sim4	9	267	1.10112
bR2	bin	sim4	10	288	1.16319
bR2	bin	sim5	1	175	1.36571
bR2	bin	sim5	2	163	1.50307
bR2	bin	sim5	3	190	1.44737
bR2	bin	sim5	4	199	1.46231
bR2	bin	sim5	5	183	1.62295
bR2	bin	sim5	6	205	1.48293
bR2	bin	sim5	7	168	1.47619
bR2	bin	sim5	8	201	1.38806
bR2	bin	sim5	9	184	1.47283
bR2	bin	sim5	10	182	1.40659
bR2	bin	sim6	1	538	1.36989
bR2	bin	sim6	2	503	1.33797
bR2	bin	sim6	3	543	1.31492
bR2	bin	sim6	4	540	1.35556
bR2	bin	sim6	5	519	1.40655
bR2	bin	sim6	6	544	1.36765
bR2	bin	sim6	7	508	1.37598
bR2	bin	sim6	8	556	1.33094
bR2	bin	sim6	9	509	1.33595
bR2	bin	sim6	10	537	1.36127
bR2	bin	sim7	1	182	1.26374
bR2	bin	sim7	2	162	1.2963
bR2	bin	sim7	3	165	1.31515
bR2	bin	sim7	4	172	1.24419
bR2	bin	sim7	5	176	1.47727
bR2	bin	sim7	6	156	1.42308
bR2	bin	sim7	7	183	1.31694
bR2	bin	sim7	8	174	1.22989
bR2	bin	sim7	9	175	1.33143
bR2	bin	sim7	10	167	1.2515
bR2	bin	sim8	1	405	1.3358
bR2	bin	sim8	2	395	1.2962
bR2	bin	sim8	3	405	1.2716
bR2	bin	sim8	4	384	1.26302
bR2	bin	sim8	5	426	1.39906
bR2	bin	sim8	6	397	1.33501
bR2	bin	sim8	7	433	1.3903
bR2	bin	sim8	8	406	1.32266
bR2	bin	sim8	9	424	1.41274
bR2	bin	sim8	10	413	1.29782
bR2	bin	sim9	1	101	1.21782
bR2	bin	sim9	2	115	1.26957
bR2	bin	sim9	3	114	1.2807
bR2	bin	sim9	4	111	1.27928
bR2	bin	sim9	5	94	1.28723
bR2	bin	sim9	6	92	1.30435
bR2	bin	sim9	7	96	1.27083
bR2	bin	sim9	8	109	1.19266
bR2	bin	sim9	9	112	1.22321
bR2	bin	sim9	10	107	1.28972
bR2	bin	sim10	1	180	1.17222
bR2	bin	sim10	2	188	1.22872
bR2	bin	sim10	3	195	1.17436
bR2	bin	sim10	4	185	1.18378
bR2	bin	sim10	5	195	1.27179
bR2	bin	sim10	6	193	1.20725
bR2	bin	sim10	7	179	1.31285
bR2	bin	sim10	8	181	1.12155
bR2	bin	sim10	9	198	1.26263
bR2	bin	sim10	10	186	1.25806
bR2	bin	sim11	1	64	1.25
bR2	bin	sim11	2	69	1.11594
bR2	bin	sim11	3	90	1.4
bR2	bin	sim11	4	74	1.39189
bR2	bin	sim11	5	96	1.23958
bR2	bin	sim11	6	79	1.1519
bR2	bin	sim11	7	76	1.21053
bR2	bin	sim11	8	63	1.46032
bR2	bin	sim11	9	70	1.24286
bR2	bin	sim11	10	101	1.24752
bR2	bin	sim12	1	132	1.2197
bR2	bin	sim12	2	134	1.32836
bR2	bin	sim12	3	152	1.17105
bR2	bin	sim12	4	137	1.19708
bR2	bin	sim12	5	162	1.2037
bR2	bin	sim12	6	134	1.14925
bR2	bin	sim12	7	144	1.25
bR2	bin	sim12	8	129	1.27132
bR2	bin	sim12	9	132	1.23485
bR2	bin	sim12	10	163	1.28834
bR2	bin	sim13	1	13	2.15385
bR2	bin	sim13	2	10	1.2
bR2	bin	sim13	3	19	1.63158
bR2	bin	sim13	4	16	1.875
bR2	bin	sim13	5	24	2
bR2	bin	sim13	6	12	1.83333
bR2	bin	sim13	7	18	1.44444
bR2	bin	sim13	8	13	2.23077
bR2	bin	sim13	9	21	1.57143
bR2	bin	sim13	10	12	1.83333
bR2	bin	sim14	1	67	1.55224
bR2	bin	sim14	2	60	1.33333
bR2	bin	sim14	3	62	1.41935
bR2	bin	sim14	4	66	1.51515
bR2	bin	sim14	5	81	1.50617
bR2	bin	sim14	6	76	1.46053
bR2	bin	sim14	7	78	1.73077
bR2	bin	sim14	8	69	1.52174
bR2	bin	sim14	9	64	1.53125
bR2	bin	sim14	10	71	1.64789
bR2	bin	sim15	1	34	1.17647
bR2	bin	sim15	2	44	1.68182
bR2	bin	sim15	3	42	1.2619
bR2	bin	sim15	4	38	1.63158
bR2	bin	sim15	5	46	1.69565
bR2	bin	sim15	6	45	1.37778
bR2	bin	sim15	7	41	1.56098
bR2	bin	sim15	8	35	1.25714
bR2	bin	sim15	9	36	1.33333
bR2	bin	sim15	10	42	1.52381
bR2	bin	sim16	1	89	1.32584
bR2	bin	sim16	2	98	1.44898
bR2	bin	sim16	3	101	1.29703
bR2	bin	sim16	4	94	1.75532
bR2	bin	sim16	5	99	1.54545
bR2	bin	sim16	6	92	1.21739
bR2	bin	sim16	7	105	1.41905
bR2	bin	sim16	8	84	1.21429
bR2	bin	sim16	9	99	1.42424
bR2	bin	sim16	10	95	1.27368
bC1	cont	sim1	1	363	1.04959
bC1	cont	sim1	2	358	1.06145
bC1	cont	sim1	3	371	1.05121
bC1	cont	sim1	4	366	1.04645
bC1	cont	sim1	5	372	1.08333
bC1	cont	sim1	6	375	1.04533
bC1	cont	sim1	7	366	1.09563
bC1	cont	sim1	8	362	1.05249
bC1	cont	sim1	9	353	1.05382
bC1	cont	sim1	10	351	1.05413
bC1	cont	sim2	1	345	1.06667
bC1	cont	sim2	2	337	1.08309
bC1	cont	sim2	3	327	1.07339
bC1	cont	sim2	4	336	1.14286
bC1	cont	sim2	5	326	1.04601
bC1	cont	sim2	6	308	1.09416
bC1	cont	sim2	7	333	1.04505
bC1	cont	sim2	8	345	1.08406
bC1	cont	sim2	9	328	1.05488
bC1	cont	sim2	10	362	1.05525
bC1	cont	sim3	1	1378	1.24165
bC1	cont	sim3	2	1295	1.2278
bC1	cont	sim3	3	1334	1.27511
bC1	cont	sim3	4	1315	1.2616
bC1	cont	sim3	5	1290	1.21085
bC1	cont	sim3	6	1310	1.22366
bC1	cont	sim3	7	1301	1.2329
bC1	cont	sim3	8	1316	1.269
bC1	cont	sim3	9	1347	1.22272
bC1	cont	sim3	10	1312	1.2218
bC1	cont	sim4	1	974	1.29569
bC1	cont	sim4	2	968	1.22521
bC1	cont	sim4	3	1010	1.21188
bC1	cont	sim4	4	952	1.23214
bC1	cont	sim4	5	997	1.28285
bC1	cont	sim4	6	925	1.24865
bC1	cont	sim4	7	1012	1.25395
bC1	cont	sim4	8	978	1.24642
bC1	cont	sim4	9	1024	1.21582
bC1	cont	sim4	10	1017	1.21829
bC1	cont	sim5	1	274	1.09854
bC1	cont	sim5	2	281	1.12811
bC1	cont	sim5	3	255	1.08627
bC1	cont	sim5	4	267	1.09738
bC1	cont	sim5	5	271	1.10332
bC1	cont	sim5	6	259	1.09266
bC1	cont	sim5	7	261	1.11877
bC1	cont	sim5	8	267	1.09363
bC1	cont	sim5	9	266	1.12406
bC1	cont	sim5	10	287	1.14286
bC1	cont	sim6	1	215	1.13488
bC1	cont	sim6	2	232	1.09052
bC1	cont	sim6	3	231	1.09957
bC1	cont	sim6	4	210	1.12381
bC1	cont	sim6	5	244	1.12705
bC1	cont	sim6	6	217	1.10138
bC1	cont	sim6	7	227	1.13656
bC1	cont	sim6	8	191	1.10471
bC1	cont	sim6	9	198	1.18687
bC1	cont	sim6	10	242	1.09917
bC1	cont	sim7	1	305	1.32131
bC1	cont	sim7	2	291	1.3677
bC1	cont	sim7	3	270	1.41852
bC1	cont	sim7	4	289	1.391
bC1	cont	sim7	5	305	1.32131
bC1	cont	sim7	6	308	1.31494
bC1	cont	sim7	7	312	1.38462
bC1	cont	sim7	8	262	1.26336
bC1	cont	sim7	9	313	1.38019
bC1	cont	sim7	10	296	1.32095
bC1	cont	sim8	1	246	1.21545
bC1	cont	sim8	2	230	1.3913
bC1	cont	sim8	3	237	1.22363
bC1	cont	sim8	4	265	1.3283
bC1	cont	sim8	5	228	1.34211
bC1	cont	sim8	6	228	1.27193
bC1	cont	sim8	7	239	1.2636
bC1	cont	sim8	8	238	1.2605
bC1	cont	sim8	9	226	1.30088
bC1	cont	sim8	10	238	1.2605
bC1	bin	sim1	1	183	1.0765
bC1	bin	sim1	2	197	1.09137
bC1	bin	sim1	3	192	1.21875
bC1	bin	sim1	4	203	1.0936
bC1	bin	sim1	5	194	1.04639
bC1	bin	sim1	6	203	1.05419
bC1	bin	sim1	7	218	1.07339
bC1	bin	sim1	8	202	1.08416
bC1	bin	sim1	9	202	1.06436
bC1	bin	sim1	10	196	1.10714
bC1	bin	sim2	1	265	1.04906
bC1	bin	sim2	2	276	1.07609
bC1	bin	sim2	3	275	1.08727
bC1	bin	sim2	4	264	1.06818
bC1	bin	sim2	5	272	1.05515
bC1	bin	sim2	6	281	1.05338
bC1	bin	sim2	7	286	1.09441
bC1	bin	sim2	8	283	1.06714
bC1	bin	sim2	9	268	1.03358
bC1	bin	sim2	10	262	1.05344
bC1	bin	sim3	1	166	1.08434
bC1	bin	sim3	2	145	1.04138
bC1	bin	sim3	3	154	1.11039
bC1	bin	sim3	4	156	1.19231
bC1	bin	sim3	5	173	1.0578
bC1	bin	sim3	6	136	1.08824
bC1	bin	sim3	7	167	1.10778
bC1	bin	sim3	8	154	1.16234
bC1	bin	sim3	9	158	1.06962
bC1	bin	sim3	10	178	1.08989
bC1	bin	sim4	1	253	1.06324
bC1	bin	sim4	2	231	1.06926
bC1	bin	sim4	3	224	1.06696
bC1	bin	sim4	4	243	1.15226
bC1	bin	sim4	5	251	1.04382
bC1	bin	sim4	6	221	1.06335
bC1	bin	sim4	7	242	1.07438
bC1	bin	sim4	8	251	1.10359
bC1	bin	sim4	9	237	1.04641
bC1	bin	sim4	10	258	1.08915
bC1	bin	sim5	1	63	1.38095
bC1	bin	sim5	2	75	1.50667
bC1	bin	sim5	3	81	1.28395
bC1	bin	sim5	4	92	1.41304
bC1	bin	sim5	5	70	1.25714
bC1	bin	sim5	6	91	1.31868
bC1	bin	sim5	7	64	1.35938
bC1	bin	sim5	8	82	1.40244
bC1	bin	sim5	9	72	1.44444
bC1	bin	sim5	10	95	1.30526
bC1	bin	sim6	1	347	1.27378
bC1	bin	sim6	2	337	1.19585
bC1	bin	sim6	3	378	1.19577
bC1	bin	sim6	4	357	1.2437
bC1	bin	sim6	5	350	1.26857
bC1	bin	sim6	6	386	1.2513
bC1	bin	sim6	7	347	1.27378
bC1	bin	sim6	8	390	1.29231
bC1	bin	sim6	9	323	1.2322
bC1	bin	sim6	10	352	1.22443
bC1	bin	sim7	1	112	1.10714
bC1	bin	sim7	2	102	1.14706
bC1	bin	sim7	3	113	1.17699
bC1	bin	sim7	4	115	1.14783
bC1	bin	sim7	5	110	1.22727
bC1	bin	sim7	6	93	1.22581
bC1	bin	sim7	7	114	1.15789
bC1	bin	sim7	8	106	1.08491
bC1	bin	sim7	9	103	1.1165
bC1	bin	sim7	10	95	1.27368
bC1	bin	sim8	1	286	1.1993
bC1	bin	sim8	2	285	1.21053
bC1	bin	sim8	3	293	1.18089
bC1	bin	sim8	4	266	1.14286
bC1	bin	sim8	5	293	1.27645
bC1	bin	sim8	6	276	1.17391
bC1	bin	sim8	7	281	1.20285
bC1	bin	sim8	8	286	1.1993
bC1	bin	sim8	9	290	1.22759
bC1	bin	sim8	10	283	1.18021
bC1	bin	sim9	1	64	1.10938
bC1	bin	sim9	2	80	1.075
bC1	bin	sim9	3	78	1.12821
bC1	bin	sim9	4	80	1.1
bC1	bin	sim9	5	63	1.20635
bC1	bin	sim9	6	62	1.22581
bC1	bin	sim9	7	66	1.18182
bC1	bin	sim9	8	82	1.09756
bC1	bin	sim9	9	77	1.19481
bC1	bin	sim9	10	65	1.18462
bC1	bin	sim10	1	153	1.13725
bC1	bin	sim10	2	159	1.15723
bC1	bin	sim10	3	157	1.15287
bC1	bin	sim10	4	150	1.10667
bC1	bin	sim10	5	157	1.19108
bC1	bin	sim10	6	159	1.08805
bC1	bin	sim10	7	142	1.16901
bC1	bin	sim10	8	153	1.09804
bC1	bin	sim10	9	156	1.08333
bC1	bin	sim10	10	140	1.1
bC1	bin	sim11	1	42	1.28571
bC1	bin	sim11	2	42	1.02381
bC1	bin	sim11	3	59	1.15254
bC1	bin	sim11	4	47	1.17021
bC1	bin	sim11	5	67	1.25373
bC1	bin	sim11	6	50	1.08
bC1	bin	sim11	7	59	1.20339
bC1	bin	sim11	8	38	1.44737
bC1	bin	sim11	9	53	1.16981
bC1	bin	sim11	10	63	1.19048
bC1	bin	sim12	1	100	1.11
bC1	bin	sim12	2	106	1.24528
bC1	bin	sim12	3	129	1.15504
bC1	bin	sim12	4	103	1.1068
bC1	bin	sim12	5	124	1.10484
bC1	bin	sim12	6	110	1.13636
bC1	bin	sim12	7	116	1.16379
bC1	bin	sim12	8	99	1.10101
bC1	bin	sim12	9	99	1.14141
bC1	bin	sim12	10	133	1.13534
bC1	bin	sim13	1	4	2.25
bC1	bin	sim13	2	1	1
bC1	bin	sim13	3	8	2.25
bC1	bin	sim13	4	2	2
bC1	bin	sim13	5	5	1.4
bC1	bin	sim13	6	1	5
bC1	bin	sim13	7	2	1
bC1	bin	sim13	8	2	1.5
bC1	bin	sim13	9	3	1.33333
bC1	bin	sim13	10	2	3.5
bC1	bin	sim14	1	25	1.44
bC1	bin	sim14	2	23	1.17391
bC1	bin	sim14	3	24	1.25
bC1	bin	sim14	4	21	1.09524
bC1	bin	sim14	5	32	1.375
bC1	bin	sim14	6	30	1.4
bC1	bin	sim14	7	33	1.75758
bC1	bin	sim14	8	23	1.30435
bC1	bin	sim14	9	22	1.31818
bC1	bin	sim14	10	21	1.61905
bC1	bin	sim15	1	22	1.27273
bC1	bin	sim15	2	22	1.22727
bC1	bin	sim15	3	24	1.04167
bC1	bin	sim15	4	17	1.23529
bC1	bin	sim15	5	26	1.23077
bC1	bin	sim15	6	28	1.14286
bC1	bin	sim15	7	25	1.64
bC1	bin	sim15	8	24	1.16667
bC1	bin	sim15	9	18	1.05556
bC1	bin	sim15	10	21	1.19048
bC1	bin	sim16	1	68	1.17647
bC1	bin	sim16	2	59	1.28814
bC1	bin	sim16	3	62	1.08065
bC1	bin	sim16	4	50	1.28
bC1	bin	sim16	5	68	1.39706
bC1	bin	sim16	6	64	1.125
bC1	bin	sim16	7	67	1.20896
bC1	bin	sim16	8	53	1.0566
bC1	bin	sim16	9	61	1.21311
bC1	bin	sim16	10	57	1.15789
bC2	cont	sim1	1	378	1.06085
bC2	cont	sim1	2	369	1.09756
bC2	cont	sim1	3	381	1.08661
bC2	cont	sim1	4	371	1.09164
bC2	cont	sim1	5	377	1.07692
bC2	cont	sim1	6	395	1.06835
bC2	cont	sim1	7	379	1.11346
bC2	cont	sim1	8	378	1.10053
bC2	cont	sim1	9	365	1.08493
bC2	cont	sim1	10	362	1.07735
bC2	cont	sim2	1	354	1.09887
bC2	cont	sim2	2	350	1.12286
bC2	cont	sim2	3	340	1.09706
bC2	cont	sim2	4	352	1.16477
bC2	cont	sim2	5	347	1.10951
bC2	cont	sim2	6	329	1.1155
bC2	cont	sim2	7	345	1.08116
bC2	cont	sim2	8	360	1.10833
bC2	cont	sim2	9	345	1.05797
bC2	cont	sim2	10	376	1.06383
bC2	cont	sim3	1	1444	1.25277
bC2	cont	sim3	2	1368	1.23319
bC2	cont	sim3	3	1404	1.30413
bC2	cont	sim3	4	1386	1.28788
bC2	cont	sim3	5	1381	1.27009
bC2	cont	sim3	6	1391	1.25306
bC2	cont	sim3	7	1389	1.25198
bC2	cont	sim3	8	1380	1.24493
bC2	cont	sim3	9	1420	1.23592
bC2	cont	sim3	10	1390	1.24748
bC2	cont	sim4	1	1043	1.28284
bC2	cont	sim4	2	1033	1.24105
bC2	cont	sim4	3	1095	1.25662
bC2	cont	sim4	4	1036	1.24807
bC2	cont	sim4	5	1083	1.30102
bC2	cont	sim4	6	1042	1.262
bC2	cont	sim4	7	1091	1.25481
bC2	cont	sim4	8	1068	1.28184
bC2	cont	sim4	9	1105	1.23529
bC2	cont	sim4	10	1091	1.23098
bC2	cont	sim5	1	294	1.14286
bC2	cont	sim5	2	301	1.16611
bC2	cont	sim5	3	283	1.15548
bC2	cont	sim5	4	282	1.19149
bC2	cont	sim5	5	288	1.15278
bC2	cont	sim5	6	276	1.14493
bC2	cont	sim5	7	278	1.16187
bC2	cont	sim5	8	283	1.10601
bC2	cont	sim5	9	280	1.17143
bC2	cont	sim5	10	296	1.15878
bC2	cont	sim6	1	234	1.16239
bC2	cont	sim6	2	254	1.14173
bC2	cont	sim6	3	254	1.14173
bC2	cont	sim6	4	225	1.12444
bC2	cont	sim6	5	268	1.15299
bC2	cont	sim6	6	239	1.11297
bC2	cont	sim6	7	244	1.18443
bC2	cont	sim6	8	218	1.1422
bC2	cont	sim6	9	224	1.27679
bC2	cont	sim6	10	256	1.13281
bC2	cont	sim7	1	408	1.39706
bC2	cont	sim7	2	376	1.38564
bC2	cont	sim7	3	358	1.50559
bC2	cont	sim7	4	378	1.43915
bC2	cont	sim7	5	393	1.43003
bC2	cont	sim7	6	406	1.40887
bC2	cont	sim7	7	407	1.38329
bC2	cont	sim7	8	357	1.36134
bC2	cont	sim7	9	402	1.37562
bC2	cont	sim7	10	374	1.41176
bC2	cont	sim8	1	324	1.28704
bC2	cont	sim8	2	300	1.48333
bC2	cont	sim8	3	316	1.32911
bC2	cont	sim8	4	358	1.43296
bC2	cont	sim8	5	293	1.42662
bC2	cont	sim8	6	284	1.3662
bC2	cont	sim8	7	306	1.34314
bC2	cont	sim8	8	319	1.38245
bC2	cont	sim8	9	296	1.37838
bC2	cont	sim8	10	316	1.38924
bC2	bin	sim1	1	210	1.12857
bC2	bin	sim1	2	216	1.18519
bC2	bin	sim1	3	212	1.17453
bC2	bin	sim1	4	214	1.1215
bC2	bin	sim1	5	217	1.17972
bC2	bin	sim1	6	221	1.07692
bC2	bin	sim1	7	231	1.11255
bC2	bin	sim1	8	217	1.1106
bC2	bin	sim1	9	223	1.09417
bC2	bin	sim1	10	205	1.10732
bC2	bin	sim2	1	285	1.06667
bC2	bin	sim2	2	300	1.12333
bC2	bin	sim2	3	302	1.0894
bC2	bin	sim2	4	283	1.09187
bC2	bin	sim2	5	298	1.0906
bC2	bin	sim2	6	297	1.07407
bC2	bin	sim2	7	296	1.09797
bC2	bin	sim2	8	296	1.07095
bC2	bin	sim2	9	287	1.06272
bC2	bin	sim2	10	282	1.08156
bC2	bin	sim3	1	187	1.11765
bC2	bin	sim3	2	167	1.08383
bC2	bin	sim3	3	164	1.19512
bC2	bin	sim3	4	177	1.19774
bC2	bin	sim3	5	191	1.13089
bC2	bin	sim3	6	154	1.1039
bC2	bin	sim3	7	189	1.18519
bC2	bin	sim3	8	177	1.20904
bC2	bin	sim3	9	178	1.18539
bC2	bin	sim3	10	194	1.09794
bC2	bin	sim4	1	270	1.07778
bC2	bin	sim4	2	261	1.08812
bC2	bin	sim4	3	247	1.12551
bC2	bin	sim4	4	261	1.14943
bC2	bin	sim4	5	263	1.05703
bC2	bin	sim4	6	238	1.11765
bC2	bin	sim4	7	265	1.09057
bC2	bin	sim4	8	272	1.13603
bC2	bin	sim4	9	260	1.08077
bC2	bin	sim4	10	274	1.11314
bC2	bin	sim5	1	114	1.49123
bC2	bin	sim5	2	123	1.4065
bC2	bin	sim5	3	133	1.22556
bC2	bin	sim5	4	137	1.29197
bC2	bin	sim5	5	117	1.36752
bC2	bin	sim5	6	147	1.42857
bC2	bin	sim5	7	115	1.35652
bC2	bin	sim5	8	144	1.43056
bC2	bin	sim5	9	138	1.44928
bC2	bin	sim5	10	138	1.39855
bC2	bin	sim6	1	466	1.34979
bC2	bin	sim6	2	430	1.28372
bC2	bin	sim6	3	471	1.29512
bC2	bin	sim6	4	481	1.3368
bC2	bin	sim6	5	451	1.28603
bC2	bin	sim6	6	480	1.34167
bC2	bin	sim6	7	436	1.32339
bC2	bin	sim6	8	497	1.31187
bC2	bin	sim6	9	432	1.32176
bC2	bin	sim6	10	447	1.25727
bC2	bin	sim7	1	142	1.19014
bC2	bin	sim7	2	132	1.16667
bC2	bin	sim7	3	140	1.36429
bC2	bin	sim7	4	141	1.21986
bC2	bin	sim7	5	150	1.44
bC2	bin	sim7	6	127	1.34646
bC2	bin	sim7	7	149	1.2349
bC2	bin	sim7	8	139	1.20144
bC2	bin	sim7	9	138	1.3913
bC2	bin	sim7	10	136	1.22059
bC2	bin	sim8	1	350	1.24286
bC2	bin	sim8	2	353	1.22946
bC2	bin	sim8	3	360	1.23333
bC2	bin	sim8	4	331	1.25076
bC2	bin	sim8	5	370	1.3027
bC2	bin	sim8	6	344	1.27616
bC2	bin	sim8	7	370	1.3
bC2	bin	sim8	8	356	1.21629
bC2	bin	sim8	9	376	1.31649
bC2	bin	sim8	10	359	1.23677
bC2	bin	sim9	1	88	1.14773
bC2	bin	sim9	2	100	1.22
bC2	bin	sim9	3	99	1.23232
bC2	bin	sim9	4	95	1.12632
bC2	bin	sim9	5	86	1.27907
bC2	bin	sim9	6	82	1.2439
bC2	bin	sim9	7	88	1.25
bC2	bin	sim9	8	96	1.17708
bC2	bin	sim9	9	99	1.20202
bC2	bin	sim9	10	89	1.2809
bC2	bin	sim10	1	170	1.12941
bC2	bin	sim10	2	174	1.14943
bC2	bin	sim10	3	183	1.1694
bC2	bin	sim10	4	171	1.15789
bC2	bin	sim10	5	182	1.2033
bC2	bin	sim10	6	181	1.18232
bC2	bin	sim10	7	163	1.19632
bC2	bin	sim10	8	171	1.06433
bC2	bin	sim10	9	186	1.17742
bC2	bin	sim10	10	169	1.16568
bC2	bin	sim11	1	53	1.24528
bC2	bin	sim11	2	60	1.05
bC2	bin	sim11	3	73	1.32877
bC2	bin	sim11	4	63	1.34921
bC2	bin	sim11	5	74	1.17568
bC2	bin	sim11	6	67	1.16418
bC2	bin	sim11	7	71	1.19718
bC2	bin	sim11	8	52	1.36538
bC2	bin	sim11	9	63	1.15873
bC2	bin	sim11	10	84	1.27381
bC2	bin	sim12	1	123	1.14634
bC2	bin	sim12	2	124	1.27419
bC2	bin	sim12	3	144	1.17361
bC2	bin	sim12	4	129	1.20155
bC2	bin	sim12	5	149	1.15436
bC2	bin	sim12	6	127	1.14961
bC2	bin	sim12	7	136	1.24265
bC2	bin	sim12	8	115	1.10435
bC2	bin	sim12	9	123	1.18699
bC2	bin	sim12	10	152	1.18421
bC2	bin	sim13	1	7	1.71429
bC2	bin	sim13	2	6	1.5
bC2	bin	sim13	3	10	1.7
bC2	bin	sim13	4	8	1.375
bC2	bin	sim13	5	13	1.53846
bC2	bin	sim13	6	6	1.66667
bC2	bin	sim13	7	9	1.22222
bC2	bin	sim13	8	3	2
bC2	bin	sim13	9	7	1.14286
bC2	bin	sim13	10	6	1.66667
bC2	bin	sim14	1	43	1.30233
bC2	bin	sim14	3	44	1.31818
bC2	bin	sim14	4	47	1.25532
bC2	bin	sim14	5	56	1.375
bC2	bin	sim14	6	59	1.61017
bC2	bin	sim14	7	60	1.58333
bC2	bin	sim14	8	48	1.5
bC2	bin	sim14	9	39	1.25641
bC2	bin	sim14	10	45	1.53333
bC2	bin	sim15	1	26	1.23077
bC2	bin	sim15	2	30	1.43333
bC2	bin	sim15	3	29	1.24138
bC2	bin	sim15	4	24	1.25
bC2	bin	sim15	5	31	1.29032
bC2	bin	sim15	6	37	1.13514
bC2	bin	sim15	7	32	1.65625
bC2	bin	sim15	8	29	1.06897
bC2	bin	sim15	9	23	1.17391
bC2	bin	sim15	10	31	1.25806
bC2	bin	sim16	1	77	1.22078
bC2	bin	sim16	2	83	1.53012
bC2	bin	sim16	3	84	1.19048
bC2	bin	sim16	4	73	1.36986
bC2	bin	sim16	5	79	1.49367
bC2	bin	sim16	6	82	1.13415
bC2	bin	sim16	7	88	1.22727
bC2	bin	sim16	8	75	1.12
bC2	bin	sim16	9	87	1.44828
bC2	bin	sim16	10	76	1.19737
