# Supplementary material for: Enhanced genetic fine mapping accuracy with Bayesian Linear Regression models in diverse genetic architectures
Source: PLoS Genet. 2025 Jul 30;21(7):e1011783. doi: 10.1371/journal.pgen.1011783 (PMC12327644; doi:10.1371/journal.pgen.1011783)
Supplement: S4 Table — (XLSX) [file pgen.1011783.s023.xlsx]

## Sheet: S4 Table
Method	Type	Simulation	Replicate	N CS	Mean CS size
SuSiE-RSS	cont	sim1	1	282	1.19858
SuSiE-RSS	cont	sim1	2	276	1.15217
SuSiE-RSS	cont	sim1	3	274	1.12044
SuSiE-RSS	cont	sim1	4	259	1.10811
SuSiE-RSS	cont	sim1	5	282	1.11702
SuSiE-RSS	cont	sim1	6	274	1.10219
SuSiE-RSS	cont	sim1	7	286	1.23427
SuSiE-RSS	cont	sim1	8	270	1.25556
SuSiE-RSS	cont	sim1	9	277	1.11552
SuSiE-RSS	cont	sim1	10	247	1.10526
SuSiE-RSS	cont	sim2	1	265	1.28302
SuSiE-RSS	cont	sim2	2	242	1.12397
SuSiE-RSS	cont	sim2	3	260	1.21538
SuSiE-RSS	cont	sim2	4	270	1.25185
SuSiE-RSS	cont	sim2	5	257	1.29183
SuSiE-RSS	cont	sim2	6	248	1.29435
SuSiE-RSS	cont	sim2	7	255	1.25882
SuSiE-RSS	cont	sim2	8	269	1.21561
SuSiE-RSS	cont	sim2	9	269	1.18587
SuSiE-RSS	cont	sim2	10	283	1.16608
SuSiE-RSS	cont	sim3	1	551	1.43376
SuSiE-RSS	cont	sim3	2	538	1.40335
SuSiE-RSS	cont	sim3	3	540	1.33519
SuSiE-RSS	cont	sim3	4	527	1.30361
SuSiE-RSS	cont	sim3	5	539	1.34323
SuSiE-RSS	cont	sim3	6	525	1.39429
SuSiE-RSS	cont	sim3	7	522	1.32759
SuSiE-RSS	cont	sim3	8	533	1.33396
SuSiE-RSS	cont	sim3	9	548	1.32299
SuSiE-RSS	cont	sim3	10	543	1.35175
SuSiE-RSS	cont	sim4	1	525	1.62476
SuSiE-RSS	cont	sim4	2	522	1.5977
SuSiE-RSS	cont	sim4	3	501	1.70858
SuSiE-RSS	cont	sim4	4	495	1.70909
SuSiE-RSS	cont	sim4	5	524	1.58779
SuSiE-RSS	cont	sim4	6	520	1.70769
SuSiE-RSS	cont	sim4	7	534	1.67041
SuSiE-RSS	cont	sim4	8	517	1.62089
SuSiE-RSS	cont	sim4	9	511	1.57339
SuSiE-RSS	cont	sim4	10	524	1.53435
SuSiE-RSS	cont	sim5	1	239	1.29707
SuSiE-RSS	cont	sim5	2	259	1.35907
SuSiE-RSS	cont	sim5	3	245	1.48163
SuSiE-RSS	cont	sim5	4	238	1.40756
SuSiE-RSS	cont	sim5	5	238	1.38235
SuSiE-RSS	cont	sim5	6	229	1.48472
SuSiE-RSS	cont	sim5	7	226	1.59735
SuSiE-RSS	cont	sim5	8	221	1.23529
SuSiE-RSS	cont	sim5	9	226	1.38938
SuSiE-RSS	cont	sim5	10	240	1.4125
SuSiE-RSS	cont	sim6	1	187	1.54011
SuSiE-RSS	cont	sim6	2	210	1.38571
SuSiE-RSS	cont	sim6	3	228	1.58333
SuSiE-RSS	cont	sim6	4	180	1.36111
SuSiE-RSS	cont	sim6	5	228	1.35088
SuSiE-RSS	cont	sim6	6	204	1.39216
SuSiE-RSS	cont	sim6	7	198	1.32828
SuSiE-RSS	cont	sim6	8	169	1.39053
SuSiE-RSS	cont	sim6	9	184	1.67391
SuSiE-RSS	cont	sim6	10	228	1.37719
SuSiE-RSS	cont	sim7	1	462	2.90909
SuSiE-RSS	cont	sim7	2	438	2.79224
SuSiE-RSS	cont	sim7	3	413	3.06538
SuSiE-RSS	cont	sim7	4	410	2.86585
SuSiE-RSS	cont	sim7	5	424	2.92689
SuSiE-RSS	cont	sim7	6	434	2.8894
SuSiE-RSS	cont	sim7	7	417	2.89448
SuSiE-RSS	cont	sim7	8	418	3.11962
SuSiE-RSS	cont	sim7	9	399	2.50125
SuSiE-RSS	cont	sim7	10	422	2.69194
SuSiE-RSS	cont	sim8	1	339	2.61062
SuSiE-RSS	cont	sim8	2	348	2.87931
SuSiE-RSS	cont	sim8	3	349	2.46418
SuSiE-RSS	cont	sim8	4	412	2.66262
SuSiE-RSS	cont	sim8	5	334	3.06287
SuSiE-RSS	cont	sim8	6	302	2.76159
SuSiE-RSS	cont	sim8	7	351	2.58974
SuSiE-RSS	cont	sim8	8	349	2.81948
SuSiE-RSS	cont	sim8	9	337	2.82789
SuSiE-RSS	cont	sim8	10	331	2.62538
SuSiE-RSS	bin	sim1	1	201	1.31841
SuSiE-RSS	bin	sim1	2	204	1.65686
SuSiE-RSS	bin	sim1	3	201	1.48756
SuSiE-RSS	bin	sim1	4	188	1.51596
SuSiE-RSS	bin	sim1	5	215	1.52093
SuSiE-RSS	bin	sim1	6	203	1.27586
SuSiE-RSS	bin	sim1	7	213	1.51643
SuSiE-RSS	bin	sim1	8	195	1.45128
SuSiE-RSS	bin	sim1	9	204	1.44118
SuSiE-RSS	bin	sim1	10	188	1.40426
SuSiE-RSS	bin	sim2	1	245	1.3551
SuSiE-RSS	bin	sim2	2	242	1.34711
SuSiE-RSS	bin	sim2	3	247	1.40081
SuSiE-RSS	bin	sim2	4	233	1.37768
SuSiE-RSS	bin	sim2	5	260	1.39231
SuSiE-RSS	bin	sim2	6	241	1.25311
SuSiE-RSS	bin	sim2	7	242	1.21074
SuSiE-RSS	bin	sim2	8	234	1.24359
SuSiE-RSS	bin	sim2	9	250	1.44
SuSiE-RSS	bin	sim2	10	233	1.39485
SuSiE-RSS	bin	sim3	1	184	1.71739
SuSiE-RSS	bin	sim3	2	178	1.69101
SuSiE-RSS	bin	sim3	3	169	1.60947
SuSiE-RSS	bin	sim3	4	183	1.51366
SuSiE-RSS	bin	sim3	5	191	1.55497
SuSiE-RSS	bin	sim3	6	176	1.84091
SuSiE-RSS	bin	sim3	7	190	1.63158
SuSiE-RSS	bin	sim3	8	184	1.70109
SuSiE-RSS	bin	sim3	9	177	1.51412
SuSiE-RSS	bin	sim3	10	195	1.58974
SuSiE-RSS	bin	sim4	1	224	1.41071
SuSiE-RSS	bin	sim4	2	228	1.41667
SuSiE-RSS	bin	sim4	3	226	1.37611
SuSiE-RSS	bin	sim4	4	229	1.31441
SuSiE-RSS	bin	sim4	5	219	1.30594
SuSiE-RSS	bin	sim4	6	204	1.30882
SuSiE-RSS	bin	sim4	7	220	1.33636
SuSiE-RSS	bin	sim4	8	230	1.3913
SuSiE-RSS	bin	sim4	9	231	1.38528
SuSiE-RSS	bin	sim4	10	247	1.4332
SuSiE-RSS	bin	sim5	1	290	3.46897
SuSiE-RSS	bin	sim5	2	283	3.5583
SuSiE-RSS	bin	sim5	3	305	3.9082
SuSiE-RSS	bin	sim5	4	303	3.24752
SuSiE-RSS	bin	sim5	5	306	3.58497
SuSiE-RSS	bin	sim5	6	302	3.34437
SuSiE-RSS	bin	sim5	7	256	3.36328
SuSiE-RSS	bin	sim5	8	297	3.01684
SuSiE-RSS	bin	sim5	9	278	3.3777
SuSiE-RSS	bin	sim5	10	284	3.57746
SuSiE-RSS	bin	sim6	1	469	2.23028
SuSiE-RSS	bin	sim6	2	472	2.39831
SuSiE-RSS	bin	sim6	3	485	2.26186
SuSiE-RSS	bin	sim6	4	470	2.5234
SuSiE-RSS	bin	sim6	5	499	2.53307
SuSiE-RSS	bin	sim6	6	492	2.62398
SuSiE-RSS	bin	sim6	7	453	2.37969
SuSiE-RSS	bin	sim6	8	457	2.38293
SuSiE-RSS	bin	sim6	9	469	2.47122
SuSiE-RSS	bin	sim6	10	483	2.58799
SuSiE-RSS	bin	sim7	1	221	2.46606
SuSiE-RSS	bin	sim7	2	217	2.94931
SuSiE-RSS	bin	sim7	3	204	3.08824
SuSiE-RSS	bin	sim7	4	230	2.65652
SuSiE-RSS	bin	sim7	5	246	2.94715
SuSiE-RSS	bin	sim7	6	221	3.1991
SuSiE-RSS	bin	sim7	7	233	2.66953
SuSiE-RSS	bin	sim7	8	217	2.76498
SuSiE-RSS	bin	sim7	9	230	3.0913
SuSiE-RSS	bin	sim7	10	220	2.75455
SuSiE-RSS	bin	sim8	1	397	2.64736
SuSiE-RSS	bin	sim8	2	387	2.37209
SuSiE-RSS	bin	sim8	3	389	2.47815
SuSiE-RSS	bin	sim8	4	407	2.69533
SuSiE-RSS	bin	sim8	5	409	2.50367
SuSiE-RSS	bin	sim8	6	378	2.67725
SuSiE-RSS	bin	sim8	7	441	2.72789
SuSiE-RSS	bin	sim8	8	393	2.52672
SuSiE-RSS	bin	sim8	9	420	2.70714
SuSiE-RSS	bin	sim8	10	416	2.6226
SuSiE-RSS	bin	sim9	1	105	2
SuSiE-RSS	bin	sim9	2	123	1.85366
SuSiE-RSS	bin	sim9	3	114	1.87719
SuSiE-RSS	bin	sim9	4	121	2.2562
SuSiE-RSS	bin	sim9	5	114	2.14035
SuSiE-RSS	bin	sim9	6	120	2.325
SuSiE-RSS	bin	sim9	7	96	2.04167
SuSiE-RSS	bin	sim9	8	114	1.83333
SuSiE-RSS	bin	sim9	9	120	1.78333
SuSiE-RSS	bin	sim9	10	116	2.00862
SuSiE-RSS	bin	sim10	1	163	1.57669
SuSiE-RSS	bin	sim10	2	186	1.80645
SuSiE-RSS	bin	sim10	3	178	1.46067
SuSiE-RSS	bin	sim10	4	172	1.70349
SuSiE-RSS	bin	sim10	5	183	1.72678
SuSiE-RSS	bin	sim10	6	176	1.42045
SuSiE-RSS	bin	sim10	7	162	1.89506
SuSiE-RSS	bin	sim10	8	171	1.72515
SuSiE-RSS	bin	sim10	9	182	1.61538
SuSiE-RSS	bin	sim10	10	176	1.6875
SuSiE-RSS	bin	sim11	1	78	2.51282
SuSiE-RSS	bin	sim11	2	90	2.07778
SuSiE-RSS	bin	sim11	3	99	2.0101
SuSiE-RSS	bin	sim11	4	80	2.05
SuSiE-RSS	bin	sim11	5	103	2.08738
SuSiE-RSS	bin	sim11	6	100	2.54
SuSiE-RSS	bin	sim11	7	86	2.06977
SuSiE-RSS	bin	sim11	8	70	2.12857
SuSiE-RSS	bin	sim11	9	83	2.01205
SuSiE-RSS	bin	sim11	10	110	1.90909
SuSiE-RSS	bin	sim12	1	137	1.94161
SuSiE-RSS	bin	sim12	2	149	2.03356
SuSiE-RSS	bin	sim12	3	154	2.07143
SuSiE-RSS	bin	sim12	4	128	1.54688
SuSiE-RSS	bin	sim12	5	156	1.86538
SuSiE-RSS	bin	sim12	6	131	1.64885
SuSiE-RSS	bin	sim12	7	141	1.67376
SuSiE-RSS	bin	sim12	8	124	1.68548
SuSiE-RSS	bin	sim12	9	131	1.70229
SuSiE-RSS	bin	sim12	10	162	1.87654
SuSiE-RSS	bin	sim13	1	40	5.275
SuSiE-RSS	bin	sim13	2	27	4.66667
SuSiE-RSS	bin	sim13	3	38	4.28947
SuSiE-RSS	bin	sim13	4	43	4.81395
SuSiE-RSS	bin	sim13	5	40	4.925
SuSiE-RSS	bin	sim13	6	36	4.63889
SuSiE-RSS	bin	sim13	7	42	5.2619
SuSiE-RSS	bin	sim13	8	37	5.2973
SuSiE-RSS	bin	sim13	9	39	3.4359
SuSiE-RSS	bin	sim13	10	49	5.42857
SuSiE-RSS	bin	sim14	1	161	4.48447
SuSiE-RSS	bin	sim14	2	138	4.21739
SuSiE-RSS	bin	sim14	3	130	4.06923
SuSiE-RSS	bin	sim14	4	128	3.78125
SuSiE-RSS	bin	sim14	5	143	4.08392
SuSiE-RSS	bin	sim14	6	156	3.89744
SuSiE-RSS	bin	sim14	7	181	4.73481
SuSiE-RSS	bin	sim14	8	147	3.71429
SuSiE-RSS	bin	sim14	9	142	4.04225
SuSiE-RSS	bin	sim14	10	147	3.92517
SuSiE-RSS	bin	sim15	1	49	3.44898
SuSiE-RSS	bin	sim15	2	64	3.60938
SuSiE-RSS	bin	sim15	3	66	3.24242
SuSiE-RSS	bin	sim15	4	63	3.73016
SuSiE-RSS	bin	sim15	5	54	2.37037
SuSiE-RSS	bin	sim15	6	71	2.91549
SuSiE-RSS	bin	sim15	7	56	3.10714
SuSiE-RSS	bin	sim15	8	48	2.8125
SuSiE-RSS	bin	sim15	9	54	3.01852
SuSiE-RSS	bin	sim15	10	59	3
SuSiE-RSS	bin	sim16	1	129	2.89147
SuSiE-RSS	bin	sim16	2	120	2.81667
SuSiE-RSS	bin	sim16	3	139	2.82014
SuSiE-RSS	bin	sim16	4	142	2.95775
SuSiE-RSS	bin	sim16	5	130	2.83077
SuSiE-RSS	bin	sim16	6	130	2.88462
SuSiE-RSS	bin	sim16	7	127	3.11024
SuSiE-RSS	bin	sim16	8	134	3.23134
SuSiE-RSS	bin	sim16	9	136	3.06618
SuSiE-RSS	bin	sim16	10	141	3.11348
SuSiE-Inf	cont	sim1	1	281	1.17438
SuSiE-Inf	cont	sim1	2	271	1.18081
SuSiE-Inf	cont	sim1	3	272	1.09926
SuSiE-Inf	cont	sim1	4	259	1.09653
SuSiE-Inf	cont	sim1	5	280	1.1
SuSiE-Inf	cont	sim1	6	273	1.10256
SuSiE-Inf	cont	sim1	7	279	1.15771
SuSiE-Inf	cont	sim1	8	260	1.13462
SuSiE-Inf	cont	sim1	9	275	1.13818
SuSiE-Inf	cont	sim1	10	245	1.05714
SuSiE-Inf	cont	sim2	1	261	1.24904
SuSiE-Inf	cont	sim2	2	242	1.12397
SuSiE-Inf	cont	sim2	3	259	1.21622
SuSiE-Inf	cont	sim2	4	265	1.23019
SuSiE-Inf	cont	sim2	5	249	1.16867
SuSiE-Inf	cont	sim2	6	248	1.29435
SuSiE-Inf	cont	sim2	7	255	1.27451
SuSiE-Inf	cont	sim2	8	267	1.18352
SuSiE-Inf	cont	sim2	9	265	1.20755
SuSiE-Inf	cont	sim2	10	280	1.10357
SuSiE-Inf	cont	sim3	1	537	1.50093
SuSiE-Inf	cont	sim3	2	533	1.58912
SuSiE-Inf	cont	sim3	3	529	1.42155
SuSiE-Inf	cont	sim3	4	531	1.43691
SuSiE-Inf	cont	sim3	5	527	1.48197
SuSiE-Inf	cont	sim3	6	519	1.42582
SuSiE-Inf	cont	sim3	7	529	1.61437
SuSiE-Inf	cont	sim3	8	528	1.47538
SuSiE-Inf	cont	sim3	9	540	1.30926
SuSiE-Inf	cont	sim3	10	543	1.48066
SuSiE-Inf	cont	sim4	1	507	1.66075
SuSiE-Inf	cont	sim4	2	517	1.72921
SuSiE-Inf	cont	sim4	3	482	1.8029
SuSiE-Inf	cont	sim4	4	488	1.74385
SuSiE-Inf	cont	sim4	5	530	1.76981
SuSiE-Inf	cont	sim4	6	513	1.7037
SuSiE-Inf	cont	sim4	7	534	1.85768
SuSiE-Inf	cont	sim4	8	497	1.70624
SuSiE-Inf	cont	sim4	9	492	1.54065
SuSiE-Inf	cont	sim4	10	510	1.63725
SuSiE-Inf	cont	sim5	1	231	1.20346
SuSiE-Inf	cont	sim5	2	253	1.35573
SuSiE-Inf	cont	sim5	3	241	1.47303
SuSiE-Inf	cont	sim5	4	232	1.38793
SuSiE-Inf	cont	sim5	5	235	1.41277
SuSiE-Inf	cont	sim5	6	224	1.45089
SuSiE-Inf	cont	sim5	7	224	1.58036
SuSiE-Inf	cont	sim5	8	220	1.25
SuSiE-Inf	cont	sim5	9	223	1.35426
SuSiE-Inf	cont	sim5	10	233	1.2618
SuSiE-Inf	cont	sim6	1	188	1.56915
SuSiE-Inf	cont	sim6	2	208	1.39904
SuSiE-Inf	cont	sim6	3	221	1.43891
SuSiE-Inf	cont	sim6	4	180	1.37222
SuSiE-Inf	cont	sim6	5	221	1.47964
SuSiE-Inf	cont	sim6	6	194	1.25258
SuSiE-Inf	cont	sim6	7	196	1.30102
SuSiE-Inf	cont	sim6	8	169	1.39053
SuSiE-Inf	cont	sim6	9	183	1.65574
SuSiE-Inf	cont	sim6	10	219	1.33333
SuSiE-Inf	cont	sim7	1	405	3.12346
SuSiE-Inf	cont	sim7	2	371	2.91644
SuSiE-Inf	cont	sim7	3	365	2.89589
SuSiE-Inf	cont	sim7	4	359	2.88858
SuSiE-Inf	cont	sim7	5	353	2.63173
SuSiE-Inf	cont	sim7	6	383	2.81462
SuSiE-Inf	cont	sim7	7	358	2.8324
SuSiE-Inf	cont	sim7	8	352	2.77841
SuSiE-Inf	cont	sim7	9	374	2.69251
SuSiE-Inf	cont	sim7	10	356	2.73596
SuSiE-Inf	cont	sim8	1	307	2.58632
SuSiE-Inf	cont	sim8	2	298	2.65436
SuSiE-Inf	cont	sim8	3	319	2.61129
SuSiE-Inf	cont	sim8	4	352	2.6733
SuSiE-Inf	cont	sim8	5	265	2.44528
SuSiE-Inf	cont	sim8	6	279	2.57348
SuSiE-Inf	cont	sim8	7	281	2.3452
SuSiE-Inf	cont	sim8	8	291	2.61856
SuSiE-Inf	cont	sim8	9	289	2.55709
SuSiE-Inf	cont	sim8	10	289	2.48443
SuSiE-Inf	bin	sim1	1	200	1.38
SuSiE-Inf	bin	sim1	2	201	1.61194
SuSiE-Inf	bin	sim1	3	195	1.38462
SuSiE-Inf	bin	sim1	4	185	1.47568
SuSiE-Inf	bin	sim1	5	205	1.40488
SuSiE-Inf	bin	sim1	6	199	1.33166
SuSiE-Inf	bin	sim1	7	207	1.42029
SuSiE-Inf	bin	sim1	8	189	1.30688
SuSiE-Inf	bin	sim1	9	201	1.43284
SuSiE-Inf	bin	sim1	10	186	1.39247
SuSiE-Inf	bin	sim2	1	243	1.39918
SuSiE-Inf	bin	sim2	2	242	1.3719
SuSiE-Inf	bin	sim2	3	238	1.21429
SuSiE-Inf	bin	sim2	4	231	1.44156
SuSiE-Inf	bin	sim2	5	258	1.35271
SuSiE-Inf	bin	sim2	6	238	1.26471
SuSiE-Inf	bin	sim2	7	241	1.20747
SuSiE-Inf	bin	sim2	8	232	1.21983
SuSiE-Inf	bin	sim2	9	246	1.39431
SuSiE-Inf	bin	sim2	10	228	1.27632
SuSiE-Inf	bin	sim3	1	180	1.78889
SuSiE-Inf	bin	sim3	2	173	1.66474
SuSiE-Inf	bin	sim3	3	164	1.47561
SuSiE-Inf	bin	sim3	4	181	1.53039
SuSiE-Inf	bin	sim3	5	182	1.46703
SuSiE-Inf	bin	sim3	6	172	1.87791
SuSiE-Inf	bin	sim3	7	184	1.59239
SuSiE-Inf	bin	sim3	8	179	1.7095
SuSiE-Inf	bin	sim3	9	175	1.57143
SuSiE-Inf	bin	sim3	10	185	1.41622
SuSiE-Inf	bin	sim4	1	220	1.35
SuSiE-Inf	bin	sim4	2	226	1.5531
SuSiE-Inf	bin	sim4	3	220	1.39545
SuSiE-Inf	bin	sim4	4	224	1.23214
SuSiE-Inf	bin	sim4	5	218	1.27064
SuSiE-Inf	bin	sim4	6	199	1.28141
SuSiE-Inf	bin	sim4	7	218	1.36239
SuSiE-Inf	bin	sim4	8	230	1.42174
SuSiE-Inf	bin	sim4	9	228	1.38596
SuSiE-Inf	bin	sim4	10	246	1.53252
SuSiE-Inf	bin	sim5	1	239	3.30544
SuSiE-Inf	bin	sim5	2	237	3.33755
SuSiE-Inf	bin	sim5	3	225	3.41778
SuSiE-Inf	bin	sim5	4	250	3.176
SuSiE-Inf	bin	sim5	5	255	3.78039
SuSiE-Inf	bin	sim5	6	240	3.00833
SuSiE-Inf	bin	sim5	7	206	3.12136
SuSiE-Inf	bin	sim5	8	249	3.10442
SuSiE-Inf	bin	sim5	9	225	3.03111
SuSiE-Inf	bin	sim5	10	251	3.78486
SuSiE-Inf	bin	sim6	1	461	2.58785
SuSiE-Inf	bin	sim6	2	443	2.63883
SuSiE-Inf	bin	sim6	3	439	2.50569
SuSiE-Inf	bin	sim6	4	436	2.74771
SuSiE-Inf	bin	sim6	5	430	2.52326
SuSiE-Inf	bin	sim6	6	429	2.47319
SuSiE-Inf	bin	sim6	7	417	2.65707
SuSiE-Inf	bin	sim6	8	428	2.34579
SuSiE-Inf	bin	sim6	9	448	2.6942
SuSiE-Inf	bin	sim6	10	427	2.37471
SuSiE-Inf	bin	sim7	1	203	2.50739
SuSiE-Inf	bin	sim7	2	183	2.65027
SuSiE-Inf	bin	sim7	3	164	2.32927
SuSiE-Inf	bin	sim7	4	199	2.64322
SuSiE-Inf	bin	sim7	5	201	2.53731
SuSiE-Inf	bin	sim7	6	188	2.85638
SuSiE-Inf	bin	sim7	7	204	2.59314
SuSiE-Inf	bin	sim7	8	179	2.32402
SuSiE-Inf	bin	sim7	9	182	2.69231
SuSiE-Inf	bin	sim7	10	188	2.6383
SuSiE-Inf	bin	sim8	1	347	2.63112
SuSiE-Inf	bin	sim8	2	347	2.23055
SuSiE-Inf	bin	sim8	3	341	2.27859
SuSiE-Inf	bin	sim8	4	347	2.39193
SuSiE-Inf	bin	sim8	5	364	2.48626
SuSiE-Inf	bin	sim8	6	329	2.56839
SuSiE-Inf	bin	sim8	7	390	2.63846
SuSiE-Inf	bin	sim8	8	338	2.30473
SuSiE-Inf	bin	sim8	9	384	2.60417
SuSiE-Inf	bin	sim8	10	364	2.44505
SuSiE-Inf	bin	sim9	1	104	2.08654
SuSiE-Inf	bin	sim9	2	121	1.85124
SuSiE-Inf	bin	sim9	3	107	1.7757
SuSiE-Inf	bin	sim9	4	114	2.19298
SuSiE-Inf	bin	sim9	5	107	2.09346
SuSiE-Inf	bin	sim9	6	114	2.33333
SuSiE-Inf	bin	sim9	7	93	1.90323
SuSiE-Inf	bin	sim9	8	106	1.67925
SuSiE-Inf	bin	sim9	9	115	1.82609
SuSiE-Inf	bin	sim9	10	110	2.03636
SuSiE-Inf	bin	sim10	1	158	1.43038
SuSiE-Inf	bin	sim10	2	182	1.79121
SuSiE-Inf	bin	sim10	3	178	1.53933
SuSiE-Inf	bin	sim10	4	166	1.65663
SuSiE-Inf	bin	sim10	5	176	1.60795
SuSiE-Inf	bin	sim10	6	173	1.39306
SuSiE-Inf	bin	sim10	7	158	1.86076
SuSiE-Inf	bin	sim10	8	168	1.71429
SuSiE-Inf	bin	sim10	9	175	1.50286
SuSiE-Inf	bin	sim10	10	172	1.69767
SuSiE-Inf	bin	sim11	1	69	1.85507
SuSiE-Inf	bin	sim11	2	86	2.05814
SuSiE-Inf	bin	sim11	3	94	1.89362
SuSiE-Inf	bin	sim11	4	79	2.02532
SuSiE-Inf	bin	sim11	5	100	2.13
SuSiE-Inf	bin	sim11	6	93	2.4086
SuSiE-Inf	bin	sim11	7	80	1.9125
SuSiE-Inf	bin	sim11	8	69	2.36232
SuSiE-Inf	bin	sim11	9	77	1.61039
SuSiE-Inf	bin	sim11	10	106	1.90566
SuSiE-Inf	bin	sim12	1	133	2.01504
SuSiE-Inf	bin	sim12	2	141	1.96454
SuSiE-Inf	bin	sim12	3	144	1.75694
SuSiE-Inf	bin	sim12	4	126	1.54762
SuSiE-Inf	bin	sim12	5	148	1.75
SuSiE-Inf	bin	sim12	6	131	1.68702
SuSiE-Inf	bin	sim12	7	136	1.61765
SuSiE-Inf	bin	sim12	8	121	1.57025
SuSiE-Inf	bin	sim12	9	126	1.60317
SuSiE-Inf	bin	sim12	10	153	1.73856
SuSiE-Inf	bin	sim13	1	24	4.875
SuSiE-Inf	bin	sim13	2	17	3.35294
SuSiE-Inf	bin	sim13	3	28	4.39286
SuSiE-Inf	bin	sim13	4	35	5.34286
SuSiE-Inf	bin	sim13	5	26	4.5
SuSiE-Inf	bin	sim13	6	24	4.54167
SuSiE-Inf	bin	sim13	7	26	4.57692
SuSiE-Inf	bin	sim13	8	32	5.0625
SuSiE-Inf	bin	sim13	9	37	4.13514
SuSiE-Inf	bin	sim13	10	32	5.28125
SuSiE-Inf	bin	sim14	1	104	4.00962
SuSiE-Inf	bin	sim14	2	111	4.0991
SuSiE-Inf	bin	sim14	3	86	3.47674
SuSiE-Inf	bin	sim14	4	102	3.63725
SuSiE-Inf	bin	sim14	5	112	3.70536
SuSiE-Inf	bin	sim14	6	138	3.94203
SuSiE-Inf	bin	sim14	7	110	3.84545
SuSiE-Inf	bin	sim14	8	125	3.92
SuSiE-Inf	bin	sim14	9	105	3.80952
SuSiE-Inf	bin	sim14	10	102	3.51961
SuSiE-Inf	bin	sim15	1	36	1.83333
SuSiE-Inf	bin	sim15	2	57	3.33333
SuSiE-Inf	bin	sim15	3	55	2.67273
SuSiE-Inf	bin	sim15	4	57	3.59649
SuSiE-Inf	bin	sim15	5	52	2.46154
SuSiE-Inf	bin	sim15	6	64	2.6875
SuSiE-Inf	bin	sim15	7	54	2.92593
SuSiE-Inf	bin	sim15	8	45	2.64444
SuSiE-Inf	bin	sim15	9	43	2.90698
SuSiE-Inf	bin	sim15	10	49	2.69388
SuSiE-Inf	bin	sim16	1	111	2.6036
SuSiE-Inf	bin	sim16	2	106	2.62264
SuSiE-Inf	bin	sim16	3	126	2.79365
SuSiE-Inf	bin	sim16	4	121	3.42975
SuSiE-Inf	bin	sim16	5	117	2.82051
SuSiE-Inf	bin	sim16	6	108	2.25926
SuSiE-Inf	bin	sim16	7	111	2.55856
SuSiE-Inf	bin	sim16	8	113	3.17699
SuSiE-Inf	bin	sim16	9	115	2.73913
SuSiE-Inf	bin	sim16	10	119	2.63866
FINEMAP	cont	sim1	1	281	1.11744
FINEMAP	cont	sim1	2	270	1.13333
FINEMAP	cont	sim1	3	272	1.08456
FINEMAP	cont	sim1	4	252	1.05556
FINEMAP	cont	sim1	5	281	1.09609
FINEMAP	cont	sim1	6	280	1.07143
FINEMAP	cont	sim1	7	280	1.13214
FINEMAP	cont	sim1	8	258	1.13566
FINEMAP	cont	sim1	9	273	1.10989
FINEMAP	cont	sim1	10	246	1.07317
FINEMAP	cont	sim2	1	260	1.20385
FINEMAP	cont	sim2	2	253	1.2253
FINEMAP	cont	sim2	3	255	1.13333
FINEMAP	cont	sim2	4	268	1.12313
FINEMAP	cont	sim2	5	252	1.1746
FINEMAP	cont	sim2	6	252	1.14683
FINEMAP	cont	sim2	7	249	1.19277
FINEMAP	cont	sim2	8	264	1.15152
FINEMAP	cont	sim2	9	268	1.16418
FINEMAP	cont	sim2	10	281	1.13523
FINEMAP	cont	sim3	1	550	1.32
FINEMAP	cont	sim3	2	538	1.37918
FINEMAP	cont	sim3	3	535	1.28972
FINEMAP	cont	sim3	4	522	1.30268
FINEMAP	cont	sim3	5	537	1.25885
FINEMAP	cont	sim3	6	527	1.34156
FINEMAP	cont	sim3	7	514	1.25875
FINEMAP	cont	sim3	8	540	1.32778
FINEMAP	cont	sim3	9	539	1.20965
FINEMAP	cont	sim3	10	542	1.35424
FINEMAP	cont	sim4	1	526	1.48669
FINEMAP	cont	sim4	2	517	1.38878
FINEMAP	cont	sim4	3	472	1.42373
FINEMAP	cont	sim4	4	488	1.40779
FINEMAP	cont	sim4	5	518	1.49614
FINEMAP	cont	sim4	6	524	1.53244
FINEMAP	cont	sim4	7	522	1.48276
FINEMAP	cont	sim4	8	511	1.42661
FINEMAP	cont	sim4	9	508	1.44685
FINEMAP	cont	sim4	10	511	1.3229
FINEMAP	cont	sim5	1	228	1.15789
FINEMAP	cont	sim5	2	248	1.29435
FINEMAP	cont	sim5	3	237	1.35443
FINEMAP	cont	sim5	4	229	1.20087
FINEMAP	cont	sim5	5	232	1.22845
FINEMAP	cont	sim5	6	224	1.375
FINEMAP	cont	sim5	7	222	1.38739
FINEMAP	cont	sim5	8	223	1.13901
FINEMAP	cont	sim5	9	220	1.21364
FINEMAP	cont	sim5	10	233	1.27039
FINEMAP	cont	sim6	1	199	1.33166
FINEMAP	cont	sim6	2	209	1.13397
FINEMAP	cont	sim6	3	218	1.27982
FINEMAP	cont	sim6	4	189	1.21164
FINEMAP	cont	sim6	5	223	1.33184
FINEMAP	cont	sim6	6	200	1.355
FINEMAP	cont	sim6	7	199	1.32663
FINEMAP	cont	sim6	8	186	1.32796
FINEMAP	cont	sim6	9	200	1.47
FINEMAP	cont	sim6	10	209	1.25837
FINEMAP	cont	sim7	1	412	2.3665
FINEMAP	cont	sim7	2	385	2.3039
FINEMAP	cont	sim7	3	366	2.29235
FINEMAP	cont	sim7	4	369	2.24661
FINEMAP	cont	sim7	5	381	2.36745
FINEMAP	cont	sim7	6	395	2.25823
FINEMAP	cont	sim7	7	392	2.32908
FINEMAP	cont	sim7	8	377	2.49867
FINEMAP	cont	sim7	9	371	2.07278
FINEMAP	cont	sim7	10	377	2.32626
FINEMAP	cont	sim8	1	317	2.01262
FINEMAP	cont	sim8	2	311	2.34084
FINEMAP	cont	sim8	3	335	2.04478
FINEMAP	cont	sim8	4	354	2.20904
FINEMAP	cont	sim8	5	299	2.41137
FINEMAP	cont	sim8	6	288	2.21875
FINEMAP	cont	sim8	7	299	2.17057
FINEMAP	cont	sim8	8	322	2.36957
FINEMAP	cont	sim8	9	297	2.09091
FINEMAP	cont	sim8	10	311	2.31511
FINEMAP	bin	sim1	1	201	1.30348
FINEMAP	bin	sim1	2	196	1.35714
FINEMAP	bin	sim1	3	199	1.37688
FINEMAP	bin	sim1	4	183	1.37705
FINEMAP	bin	sim1	5	209	1.32057
FINEMAP	bin	sim1	6	203	1.21182
FINEMAP	bin	sim1	7	207	1.30918
FINEMAP	bin	sim1	8	191	1.26702
FINEMAP	bin	sim1	9	197	1.24873
FINEMAP	bin	sim1	10	185	1.25405
FINEMAP	bin	sim2	1	235	1.22553
FINEMAP	bin	sim2	2	238	1.27311
FINEMAP	bin	sim2	3	238	1.18908
FINEMAP	bin	sim2	4	232	1.31897
FINEMAP	bin	sim2	5	254	1.19291
FINEMAP	bin	sim2	6	237	1.19831
FINEMAP	bin	sim2	7	241	1.17427
FINEMAP	bin	sim2	8	231	1.18182
FINEMAP	bin	sim2	9	245	1.30612
FINEMAP	bin	sim2	10	229	1.18777
FINEMAP	bin	sim3	1	176	1.35795
FINEMAP	bin	sim3	2	170	1.44118
FINEMAP	bin	sim3	3	169	1.51479
FINEMAP	bin	sim3	4	183	1.45355
FINEMAP	bin	sim3	5	187	1.41711
FINEMAP	bin	sim3	6	167	1.52695
FINEMAP	bin	sim3	7	184	1.53804
FINEMAP	bin	sim3	8	180	1.54444
FINEMAP	bin	sim3	9	178	1.45506
FINEMAP	bin	sim3	10	187	1.31551
FINEMAP	bin	sim4	1	222	1.33784
FINEMAP	bin	sim4	2	222	1.3018
FINEMAP	bin	sim4	3	221	1.27602
FINEMAP	bin	sim4	4	230	1.22174
FINEMAP	bin	sim4	5	214	1.14953
FINEMAP	bin	sim4	6	204	1.2451
FINEMAP	bin	sim4	7	216	1.32407
FINEMAP	bin	sim4	8	227	1.26872
FINEMAP	bin	sim4	9	226	1.28761
FINEMAP	bin	sim4	10	239	1.25105
FINEMAP	bin	sim5	1	260	2.80769
FINEMAP	bin	sim5	2	233	2.51502
FINEMAP	bin	sim5	3	252	2.76984
FINEMAP	bin	sim5	4	263	2.673
FINEMAP	bin	sim5	5	256	2.80078
FINEMAP	bin	sim5	6	261	2.66284
FINEMAP	bin	sim5	7	229	2.81659
FINEMAP	bin	sim5	8	278	2.67626
FINEMAP	bin	sim5	9	244	2.71721
FINEMAP	bin	sim5	10	240	2.87083
FINEMAP	bin	sim6	1	457	2.02845
FINEMAP	bin	sim6	2	440	2.02727
FINEMAP	bin	sim6	3	470	2.18085
FINEMAP	bin	sim6	4	430	2.04186
FINEMAP	bin	sim6	5	463	2.17279
FINEMAP	bin	sim6	6	445	1.95955
FINEMAP	bin	sim6	7	430	1.90698
FINEMAP	bin	sim6	8	427	2.00468
FINEMAP	bin	sim6	9	450	2.10444
FINEMAP	bin	sim6	10	453	2.09051
FINEMAP	bin	sim7	1	200	2.01
FINEMAP	bin	sim7	2	192	2.36979
FINEMAP	bin	sim7	3	171	2.02924
FINEMAP	bin	sim7	4	202	2.15842
FINEMAP	bin	sim7	5	220	2.47273
FINEMAP	bin	sim7	6	186	2.39247
FINEMAP	bin	sim7	7	212	2.35849
FINEMAP	bin	sim7	8	196	2.03061
FINEMAP	bin	sim7	9	199	2.45729
FINEMAP	bin	sim7	10	186	2
FINEMAP	bin	sim8	1	358	2.05587
FINEMAP	bin	sim8	2	360	2.025
FINEMAP	bin	sim8	3	367	2.23433
FINEMAP	bin	sim8	4	363	2.04683
FINEMAP	bin	sim8	5	377	1.97878
FINEMAP	bin	sim8	6	341	2.09384
FINEMAP	bin	sim8	7	396	2.04545
FINEMAP	bin	sim8	8	365	2.32329
FINEMAP	bin	sim8	9	375	2.008
FINEMAP	bin	sim8	10	382	2.13874
FINEMAP	bin	sim9	1	102	1.65686
FINEMAP	bin	sim9	2	117	1.41026
FINEMAP	bin	sim9	3	109	1.55963
FINEMAP	bin	sim9	4	115	1.88696
FINEMAP	bin	sim9	5	110	1.86364
FINEMAP	bin	sim9	6	108	1.9537
FINEMAP	bin	sim9	7	87	1.43678
FINEMAP	bin	sim9	8	106	1.35849
FINEMAP	bin	sim9	9	116	1.61207
FINEMAP	bin	sim9	10	108	1.75
FINEMAP	bin	sim10	1	159	1.33962
FINEMAP	bin	sim10	2	175	1.41714
FINEMAP	bin	sim10	3	173	1.3815
FINEMAP	bin	sim10	4	165	1.46061
FINEMAP	bin	sim10	5	176	1.45455
FINEMAP	bin	sim10	6	170	1.21765
FINEMAP	bin	sim10	7	158	1.65823
FINEMAP	bin	sim10	8	163	1.35583
FINEMAP	bin	sim10	9	174	1.41954
FINEMAP	bin	sim10	10	174	1.63793
FINEMAP	bin	sim11	1	68	1.77941
FINEMAP	bin	sim11	2	85	1.82353
FINEMAP	bin	sim11	3	92	1.71739
FINEMAP	bin	sim11	4	74	1.62162
FINEMAP	bin	sim11	5	96	1.6875
FINEMAP	bin	sim11	6	85	1.70588
FINEMAP	bin	sim11	7	78	1.47436
FINEMAP	bin	sim11	8	65	1.76923
FINEMAP	bin	sim11	9	78	1.52564
FINEMAP	bin	sim11	10	104	1.63462
FINEMAP	bin	sim12	1	129	1.51163
FINEMAP	bin	sim12	2	141	1.85106
FINEMAP	bin	sim12	3	140	1.35
FINEMAP	bin	sim12	4	123	1.30894
FINEMAP	bin	sim12	5	148	1.52703
FINEMAP	bin	sim12	6	128	1.375
FINEMAP	bin	sim12	7	136	1.58824
FINEMAP	bin	sim12	8	119	1.47899
FINEMAP	bin	sim12	9	128	1.4375
FINEMAP	bin	sim12	10	154	1.55195
FINEMAP	bin	sim13	1	25	3.72
FINEMAP	bin	sim13	2	19	2.47368
FINEMAP	bin	sim13	3	27	2.96296
FINEMAP	bin	sim13	4	28	3.14286
FINEMAP	bin	sim13	5	29	3.27586
FINEMAP	bin	sim13	6	27	4.22222
FINEMAP	bin	sim13	7	24	2.75
FINEMAP	bin	sim13	8	24	4.16667
FINEMAP	bin	sim13	9	37	3.40541
FINEMAP	bin	sim13	10	31	3.80645
FINEMAP	bin	sim14	1	116	3.36207
FINEMAP	bin	sim14	2	96	3.26042
FINEMAP	bin	sim14	3	104	3.00962
FINEMAP	bin	sim14	4	102	3.13725
FINEMAP	bin	sim14	5	116	3.30172
FINEMAP	bin	sim14	6	124	3.03226
FINEMAP	bin	sim14	7	134	3.45522
FINEMAP	bin	sim14	8	123	2.86179
FINEMAP	bin	sim14	9	108	2.94444
FINEMAP	bin	sim14	10	123	3.18699
FINEMAP	bin	sim15	1	42	2.07143
FINEMAP	bin	sim15	2	53	2.50943
FINEMAP	bin	sim15	3	54	2.24074
FINEMAP	bin	sim15	4	49	2.73469
FINEMAP	bin	sim15	5	49	1.89796
FINEMAP	bin	sim15	6	60	1.98333
FINEMAP	bin	sim15	7	46	2.1087
FINEMAP	bin	sim15	8	40	1.925
FINEMAP	bin	sim15	9	46	2.21739
FINEMAP	bin	sim15	10	55	2.87273
FINEMAP	bin	sim16	1	110	2.28182
FINEMAP	bin	sim16	2	111	2.38739
FINEMAP	bin	sim16	3	132	2.69697
FINEMAP	bin	sim16	4	129	2.82946
FINEMAP	bin	sim16	5	109	2.23853
FINEMAP	bin	sim16	6	117	2.33333
FINEMAP	bin	sim16	7	104	2.10577
FINEMAP	bin	sim16	8	112	2.45536
FINEMAP	bin	sim16	9	111	2.11712
FINEMAP	bin	sim16	10	114	2.05263
FINEMAP-Inf	cont	sim1	1	270	1.06667
FINEMAP-Inf	cont	sim1	2	264	1.09848
FINEMAP-Inf	cont	sim1	3	264	1.12121
FINEMAP-Inf	cont	sim1	4	255	1.06275
FINEMAP-Inf	cont	sim1	5	272	1.06618
FINEMAP-Inf	cont	sim1	6	258	1.05426
FINEMAP-Inf	cont	sim1	7	270	1.08148
FINEMAP-Inf	cont	sim1	8	249	1.09639
FINEMAP-Inf	cont	sim1	9	265	1.04528
FINEMAP-Inf	cont	sim1	10	238	1.03361
FINEMAP-Inf	cont	sim2	1	248	1.13306
FINEMAP-Inf	cont	sim2	2	233	1.08584
FINEMAP-Inf	cont	sim2	3	247	1.10931
FINEMAP-Inf	cont	sim2	4	255	1.11765
FINEMAP-Inf	cont	sim2	5	237	1.09283
FINEMAP-Inf	cont	sim2	6	227	1.10573
FINEMAP-Inf	cont	sim2	7	238	1.08824
FINEMAP-Inf	cont	sim2	8	252	1.0873
FINEMAP-Inf	cont	sim2	9	248	1.10081
FINEMAP-Inf	cont	sim2	10	266	1.10902
FINEMAP-Inf	cont	sim3	1	502	1.31873
FINEMAP-Inf	cont	sim3	2	479	1.21503
FINEMAP-Inf	cont	sim3	3	501	1.21158
FINEMAP-Inf	cont	sim3	4	475	1.29263
FINEMAP-Inf	cont	sim3	5	485	1.23918
FINEMAP-Inf	cont	sim3	6	479	1.25887
FINEMAP-Inf	cont	sim3	7	468	1.23718
FINEMAP-Inf	cont	sim3	8	488	1.24795
FINEMAP-Inf	cont	sim3	9	504	1.24603
FINEMAP-Inf	cont	sim3	10	482	1.21992
FINEMAP-Inf	cont	sim4	1	430	1.4
FINEMAP-Inf	cont	sim4	2	446	1.27578
FINEMAP-Inf	cont	sim4	3	408	1.36275
FINEMAP-Inf	cont	sim4	4	436	1.38761
FINEMAP-Inf	cont	sim4	5	433	1.3418
FINEMAP-Inf	cont	sim4	6	428	1.36449
FINEMAP-Inf	cont	sim4	7	453	1.33113
FINEMAP-Inf	cont	sim4	8	450	1.48667
FINEMAP-Inf	cont	sim4	9	446	1.24215
FINEMAP-Inf	cont	sim4	10	441	1.2381
FINEMAP-Inf	cont	sim5	1	212	1.11792
FINEMAP-Inf	cont	sim5	2	228	1.13158
FINEMAP-Inf	cont	sim5	3	213	1.21127
FINEMAP-Inf	cont	sim5	4	215	1.14419
FINEMAP-Inf	cont	sim5	5	212	1.17453
FINEMAP-Inf	cont	sim5	6	205	1.10732
FINEMAP-Inf	cont	sim5	7	200	1.2
FINEMAP-Inf	cont	sim5	8	198	1.09596
FINEMAP-Inf	cont	sim5	9	210	1.21429
FINEMAP-Inf	cont	sim5	10	220	1.16818
FINEMAP-Inf	cont	sim6	1	157	1.19745
FINEMAP-Inf	cont	sim6	2	183	1.22404
FINEMAP-Inf	cont	sim6	3	190	1.2
FINEMAP-Inf	cont	sim6	4	156	1.19231
FINEMAP-Inf	cont	sim6	5	194	1.13918
FINEMAP-Inf	cont	sim6	6	179	1.18436
FINEMAP-Inf	cont	sim6	7	181	1.13812
FINEMAP-Inf	cont	sim6	8	147	1.21769
FINEMAP-Inf	cont	sim6	9	148	1.18243
FINEMAP-Inf	cont	sim6	10	194	1.10825
FINEMAP-Inf	cont	sim7	1	212	1.73585
FINEMAP-Inf	cont	sim7	2	207	1.77295
FINEMAP-Inf	cont	sim7	3	200	1.745
FINEMAP-Inf	cont	sim7	4	199	1.90452
FINEMAP-Inf	cont	sim7	5	235	2.03404
FINEMAP-Inf	cont	sim7	6	231	1.90909
FINEMAP-Inf	cont	sim7	7	219	1.69406
FINEMAP-Inf	cont	sim7	8	193	1.65803
FINEMAP-Inf	cont	sim7	9	226	1.87168
FINEMAP-Inf	cont	sim7	10	213	1.723
FINEMAP-Inf	cont	sim8	1	180	1.54444
FINEMAP-Inf	cont	sim8	2	176	1.51705
FINEMAP-Inf	cont	sim8	3	196	1.43367
FINEMAP-Inf	cont	sim8	4	201	1.50746
FINEMAP-Inf	cont	sim8	5	165	1.46667
FINEMAP-Inf	cont	sim8	6	178	1.57865
FINEMAP-Inf	cont	sim8	7	192	1.54167
FINEMAP-Inf	cont	sim8	8	164	1.30488
FINEMAP-Inf	cont	sim8	9	168	1.41071
FINEMAP-Inf	cont	sim8	10	183	1.63934
FINEMAP-Inf	bin	sim1	1	173	1.27168
FINEMAP-Inf	bin	sim1	2	172	1.28488
FINEMAP-Inf	bin	sim1	3	169	1.2071
FINEMAP-Inf	bin	sim1	4	166	1.30723
FINEMAP-Inf	bin	sim1	5	177	1.16384
FINEMAP-Inf	bin	sim1	6	173	1.09249
FINEMAP-Inf	bin	sim1	7	186	1.13441
FINEMAP-Inf	bin	sim1	8	173	1.23699
FINEMAP-Inf	bin	sim1	9	174	1.13218
FINEMAP-Inf	bin	sim1	10	169	1.19527
FINEMAP-Inf	bin	sim2	1	216	1.08796
FINEMAP-Inf	bin	sim2	2	220	1.15455
FINEMAP-Inf	bin	sim2	3	220	1.23636
FINEMAP-Inf	bin	sim2	4	209	1.22488
FINEMAP-Inf	bin	sim2	5	235	1.11064
FINEMAP-Inf	bin	sim2	6	213	1.04225
FINEMAP-Inf	bin	sim2	7	224	1.17411
FINEMAP-Inf	bin	sim2	8	214	1.11682
FINEMAP-Inf	bin	sim2	9	218	1.09633
FINEMAP-Inf	bin	sim2	10	205	1.10732
FINEMAP-Inf	bin	sim3	1	147	1.2449
FINEMAP-Inf	bin	sim3	2	135	1.19259
FINEMAP-Inf	bin	sim3	3	146	1.23973
FINEMAP-Inf	bin	sim3	4	144	1.27083
FINEMAP-Inf	bin	sim3	5	160	1.2375
FINEMAP-Inf	bin	sim3	6	132	1.2803
FINEMAP-Inf	bin	sim3	7	146	1.09589
FINEMAP-Inf	bin	sim3	8	152	1.29605
FINEMAP-Inf	bin	sim3	9	145	1.17241
FINEMAP-Inf	bin	sim3	10	154	1.0974
FINEMAP-Inf	bin	sim4	1	201	1.18408
FINEMAP-Inf	bin	sim4	2	191	1.13089
FINEMAP-Inf	bin	sim4	3	197	1.1269
FINEMAP-Inf	bin	sim4	4	204	1.11275
FINEMAP-Inf	bin	sim4	5	206	1.1165
FINEMAP-Inf	bin	sim4	6	182	1.13187
FINEMAP-Inf	bin	sim4	7	193	1.14508
FINEMAP-Inf	bin	sim4	8	210	1.22857
FINEMAP-Inf	bin	sim4	9	199	1.13065
FINEMAP-Inf	bin	sim4	10	215	1.14419
FINEMAP-Inf	bin	sim5	1	106	2.13208
FINEMAP-Inf	bin	sim5	2	99	2.07071
FINEMAP-Inf	bin	sim5	3	111	1.92793
FINEMAP-Inf	bin	sim5	4	111	1.94595
FINEMAP-Inf	bin	sim5	5	95	1.89474
FINEMAP-Inf	bin	sim5	6	107	1.58879
FINEMAP-Inf	bin	sim5	7	86	1.80233
FINEMAP-Inf	bin	sim5	8	105	1.7619
FINEMAP-Inf	bin	sim5	9	104	1.86538
FINEMAP-Inf	bin	sim5	10	109	1.80734
FINEMAP-Inf	bin	sim6	1	297	1.72727
FINEMAP-Inf	bin	sim6	2	292	1.72945
FINEMAP-Inf	bin	sim6	3	305	1.6623
FINEMAP-Inf	bin	sim6	4	268	1.48881
FINEMAP-Inf	bin	sim6	5	292	1.63356
FINEMAP-Inf	bin	sim6	6	293	1.64164
FINEMAP-Inf	bin	sim6	7	282	1.6773
FINEMAP-Inf	bin	sim6	8	307	1.71987
FINEMAP-Inf	bin	sim6	9	273	1.78022
FINEMAP-Inf	bin	sim6	10	315	1.81587
FINEMAP-Inf	bin	sim7	1	116	1.36207
FINEMAP-Inf	bin	sim7	2	116	1.5
FINEMAP-Inf	bin	sim7	3	112	1.60714
FINEMAP-Inf	bin	sim7	4	118	1.5
FINEMAP-Inf	bin	sim7	5	112	1.51786
FINEMAP-Inf	bin	sim7	6	106	1.65094
FINEMAP-Inf	bin	sim7	7	121	1.45455
FINEMAP-Inf	bin	sim7	8	111	1.32432
FINEMAP-Inf	bin	sim7	9	113	1.48673
FINEMAP-Inf	bin	sim7	10	107	1.57944
FINEMAP-Inf	bin	sim8	1	237	1.50633
FINEMAP-Inf	bin	sim8	2	239	1.30544
FINEMAP-Inf	bin	sim8	3	222	1.5
FINEMAP-Inf	bin	sim8	4	226	1.31416
FINEMAP-Inf	bin	sim8	5	246	1.44715
FINEMAP-Inf	bin	sim8	6	225	1.50222
FINEMAP-Inf	bin	sim8	7	247	1.51417
FINEMAP-Inf	bin	sim8	8	220	1.4
FINEMAP-Inf	bin	sim8	9	248	1.62903
FINEMAP-Inf	bin	sim8	10	253	1.42292
FINEMAP-Inf	bin	sim9	1	77	1.33766
FINEMAP-Inf	bin	sim9	2	88	1.30682
FINEMAP-Inf	bin	sim9	3	81	1.2716
FINEMAP-Inf	bin	sim9	4	85	1.32941
FINEMAP-Inf	bin	sim9	5	73	1.50685
FINEMAP-Inf	bin	sim9	6	75	1.65333
FINEMAP-Inf	bin	sim9	7	75	1.49333
FINEMAP-Inf	bin	sim9	8	83	1.21687
FINEMAP-Inf	bin	sim9	9	84	1.42857
FINEMAP-Inf	bin	sim9	10	71	1.25352
FINEMAP-Inf	bin	sim10	1	138	1.16667
FINEMAP-Inf	bin	sim10	2	148	1.2973
FINEMAP-Inf	bin	sim10	3	142	1.33803
FINEMAP-Inf	bin	sim10	4	129	1.14729
FINEMAP-Inf	bin	sim10	5	147	1.27211
FINEMAP-Inf	bin	sim10	6	144	1.26389
FINEMAP-Inf	bin	sim10	7	125	1.288
FINEMAP-Inf	bin	sim10	8	133	1.18045
FINEMAP-Inf	bin	sim10	9	148	1.25
FINEMAP-Inf	bin	sim10	10	139	1.31655
FINEMAP-Inf	bin	sim11	1	52	1.42308
FINEMAP-Inf	bin	sim11	2	55	1.74545
FINEMAP-Inf	bin	sim11	3	61	1.34426
FINEMAP-Inf	bin	sim11	4	49	1.42857
FINEMAP-Inf	bin	sim11	5	61	1.2623
FINEMAP-Inf	bin	sim11	6	54	1.2963
FINEMAP-Inf	bin	sim11	7	61	1.27869
FINEMAP-Inf	bin	sim11	8	39	1.17949
FINEMAP-Inf	bin	sim11	9	58	1.24138
FINEMAP-Inf	bin	sim11	10	74	1.47297
FINEMAP-Inf	bin	sim12	1	98	1.18367
FINEMAP-Inf	bin	sim12	2	103	1.37864
FINEMAP-Inf	bin	sim12	3	124	1.24194
FINEMAP-Inf	bin	sim12	4	98	1.19388
FINEMAP-Inf	bin	sim12	5	114	1.24561
FINEMAP-Inf	bin	sim12	6	103	1.19417
FINEMAP-Inf	bin	sim12	7	105	1.20952
FINEMAP-Inf	bin	sim12	8	95	1.14737
FINEMAP-Inf	bin	sim12	9	100	1.3
FINEMAP-Inf	bin	sim12	10	124	1.23387
FINEMAP-Inf	bin	sim13	1	4	2.25
FINEMAP-Inf	bin	sim13	2	2	3
FINEMAP-Inf	bin	sim13	3	7	1.28571
FINEMAP-Inf	bin	sim13	4	6	3
FINEMAP-Inf	bin	sim13	5	9	3
FINEMAP-Inf	bin	sim13	6	1	5
FINEMAP-Inf	bin	sim13	7	4	1.25
FINEMAP-Inf	bin	sim13	8	3	2
FINEMAP-Inf	bin	sim13	9	6	1.5
FINEMAP-Inf	bin	sim13	10	4	2
FINEMAP-Inf	bin	sim14	1	29	1.7931
FINEMAP-Inf	bin	sim14	2	29	1.65517
FINEMAP-Inf	bin	sim14	3	26	1.5
FINEMAP-Inf	bin	sim14	4	35	1.82857
FINEMAP-Inf	bin	sim14	5	32	1.84375
FINEMAP-Inf	bin	sim14	6	33	2.15152
FINEMAP-Inf	bin	sim14	7	37	1.59459
FINEMAP-Inf	bin	sim14	8	35	2.34286
FINEMAP-Inf	bin	sim14	9	28	1.64286
FINEMAP-Inf	bin	sim14	10	35	3.82857
FINEMAP-Inf	bin	sim15	1	25	1.52
FINEMAP-Inf	bin	sim15	2	23	1.43478
FINEMAP-Inf	bin	sim15	3	27	1.44444
FINEMAP-Inf	bin	sim15	4	23	1.43478
FINEMAP-Inf	bin	sim15	5	27	1.2963
FINEMAP-Inf	bin	sim15	6	32	1.1875
FINEMAP-Inf	bin	sim15	7	27	1.51852
FINEMAP-Inf	bin	sim15	8	29	1.37931
FINEMAP-Inf	bin	sim15	9	22	1.45455
FINEMAP-Inf	bin	sim15	10	23	1.21739
FINEMAP-Inf	bin	sim16	1	71	1.53521
FINEMAP-Inf	bin	sim16	2	63	1.47619
FINEMAP-Inf	bin	sim16	3	67	1.38806
FINEMAP-Inf	bin	sim16	4	54	1.72222
FINEMAP-Inf	bin	sim16	5	62	1.43548
FINEMAP-Inf	bin	sim16	6	65	1.49231
FINEMAP-Inf	bin	sim16	7	68	1.54412
FINEMAP-Inf	bin	sim16	8	56	1.75
FINEMAP-Inf	bin	sim16	9	57	1.38596
FINEMAP-Inf	bin	sim16	10	62	1.35484
bR1	cont	sim1	1	273	1.09158
bR1	cont	sim1	2	267	1.13858
bR1	cont	sim1	3	264	1.09091
bR1	cont	sim1	4	249	1.07229
bR1	cont	sim1	5	279	1.11111
bR1	cont	sim1	6	272	1.07721
bR1	cont	sim1	7	279	1.2043
bR1	cont	sim1	8	250	1.136
bR1	cont	sim1	9	266	1.17293
bR1	cont	sim1	10	249	1.11245
bR1	cont	sim2	1	254	1.16535
bR1	cont	sim2	2	254	1.19291
bR1	cont	sim2	3	251	1.11155
bR1	cont	sim2	4	261	1.21456
bR1	cont	sim2	5	247	1.2834
bR1	cont	sim2	6	247	1.22672
bR1	cont	sim2	7	254	1.24016
bR1	cont	sim2	8	258	1.16667
bR1	cont	sim2	9	263	1.09886
bR1	cont	sim2	10	272	1.09191
bR1	cont	sim3	1	532	1.22556
bR1	cont	sim3	2	521	1.238
bR1	cont	sim3	3	511	1.21918
bR1	cont	sim3	4	500	1.212
bR1	cont	sim3	5	517	1.24178
bR1	cont	sim3	6	516	1.32171
bR1	cont	sim3	7	510	1.23137
bR1	cont	sim3	8	503	1.28429
bR1	cont	sim3	9	533	1.25891
bR1	cont	sim3	10	510	1.21176
bR1	cont	sim4	1	527	1.55408
bR1	cont	sim4	2	508	1.31693
bR1	cont	sim4	3	473	1.34249
bR1	cont	sim4	4	490	1.39388
bR1	cont	sim4	5	511	1.51468
bR1	cont	sim4	6	496	1.44556
bR1	cont	sim4	7	520	1.425
bR1	cont	sim4	8	492	1.44309
bR1	cont	sim4	9	491	1.33198
bR1	cont	sim4	10	482	1.29253
bR1	cont	sim5	1	228	1.27632
bR1	cont	sim5	2	246	1.21138
bR1	cont	sim5	3	233	1.32618
bR1	cont	sim5	4	223	1.287
bR1	cont	sim5	5	227	1.23789
bR1	cont	sim5	6	219	1.26941
bR1	cont	sim5	7	215	1.31163
bR1	cont	sim5	8	214	1.13084
bR1	cont	sim5	9	221	1.181
bR1	cont	sim5	10	231	1.32035
bR1	cont	sim6	1	195	1.45641
bR1	cont	sim6	2	215	1.33023
bR1	cont	sim6	3	213	1.35681
bR1	cont	sim6	4	186	1.25806
bR1	cont	sim6	5	219	1.3242
bR1	cont	sim6	6	193	1.29016
bR1	cont	sim6	7	194	1.20619
bR1	cont	sim6	8	191	1.48691
bR1	cont	sim6	9	198	1.51515
bR1	cont	sim6	10	205	1.21463
bR1	cont	sim7	1	421	1.97862
bR1	cont	sim7	2	413	2.17433
bR1	cont	sim7	3	404	2.31683
bR1	cont	sim7	4	401	2.28429
bR1	cont	sim7	5	409	2.18337
bR1	cont	sim7	6	407	2.12531
bR1	cont	sim7	7	402	2.24627
bR1	cont	sim7	8	399	2.29574
bR1	cont	sim7	9	397	2.03023
bR1	cont	sim7	10	379	2.06069
bR1	cont	sim8	1	350	2.19429
bR1	cont	sim8	2	327	2.23547
bR1	cont	sim8	3	336	1.95238
bR1	cont	sim8	4	388	2.24485
bR1	cont	sim8	5	309	2.12621
bR1	cont	sim8	6	315	2.12698
bR1	cont	sim8	7	320	2.0625
bR1	cont	sim8	8	333	2.1952
bR1	cont	sim8	9	316	2.07911
bR1	cont	sim8	10	324	2.10185
bR1	bin	sim1	1	198	1.31818
bR1	bin	sim1	2	192	1.39062
bR1	bin	sim1	3	194	1.28866
bR1	bin	sim1	4	179	1.4581
bR1	bin	sim1	5	210	1.41429
bR1	bin	sim1	6	202	1.25743
bR1	bin	sim1	7	204	1.32353
bR1	bin	sim1	8	192	1.26042
bR1	bin	sim1	9	194	1.28866
bR1	bin	sim1	10	179	1.24022
bR1	bin	sim2	1	237	1.27004
bR1	bin	sim2	2	233	1.16738
bR1	bin	sim2	3	237	1.24895
bR1	bin	sim2	4	219	1.26941
bR1	bin	sim2	5	249	1.17671
bR1	bin	sim2	6	235	1.18723
bR1	bin	sim2	7	241	1.17842
bR1	bin	sim2	8	227	1.22026
bR1	bin	sim2	9	240	1.20417
bR1	bin	sim2	10	225	1.24
bR1	bin	sim3	1	176	1.5
bR1	bin	sim3	2	175	1.42857
bR1	bin	sim3	3	169	1.49704
bR1	bin	sim3	4	177	1.46893
bR1	bin	sim3	5	182	1.36264
bR1	bin	sim3	6	164	1.5061
bR1	bin	sim3	7	177	1.36723
bR1	bin	sim3	8	178	1.54494
bR1	bin	sim3	9	171	1.40936
bR1	bin	sim3	10	194	1.54124
bR1	bin	sim4	1	216	1.34259
bR1	bin	sim4	2	224	1.37054
bR1	bin	sim4	3	218	1.34862
bR1	bin	sim4	4	223	1.1704
bR1	bin	sim4	5	210	1.17143
bR1	bin	sim4	6	202	1.28713
bR1	bin	sim4	7	218	1.26147
bR1	bin	sim4	8	225	1.33333
bR1	bin	sim4	9	222	1.20721
bR1	bin	sim4	10	239	1.30126
bR1	bin	sim5	1	273	2.76923
bR1	bin	sim5	2	288	3
bR1	bin	sim5	3	298	2.90604
bR1	bin	sim5	4	296	2.69595
bR1	bin	sim5	5	273	2.79121
bR1	bin	sim5	6	301	2.56146
bR1	bin	sim5	7	253	2.66008
bR1	bin	sim5	8	279	2.3405
bR1	bin	sim5	9	250	2.4
bR1	bin	sim5	10	262	2.65649
bR1	bin	sim6	1	458	1.88428
bR1	bin	sim6	2	464	2.04957
bR1	bin	sim6	3	462	1.81602
bR1	bin	sim6	4	444	2.0045
bR1	bin	sim6	5	481	1.9501
bR1	bin	sim6	6	462	1.89827
bR1	bin	sim6	7	449	1.86192
bR1	bin	sim6	8	443	1.87359
bR1	bin	sim6	9	463	1.99784
bR1	bin	sim6	10	448	1.7433
bR1	bin	sim7	1	230	2.46087
bR1	bin	sim7	2	203	2.31527
bR1	bin	sim7	3	199	2.43216
bR1	bin	sim7	4	220	2.19545
bR1	bin	sim7	5	240	2.61667
bR1	bin	sim7	6	205	2.46829
bR1	bin	sim7	7	218	2.07798
bR1	bin	sim7	8	214	2.34112
bR1	bin	sim7	9	227	2.48899
bR1	bin	sim7	10	220	2.44091
bR1	bin	sim8	1	385	2.11948
bR1	bin	sim8	2	372	1.9328
bR1	bin	sim8	3	380	2.01316
bR1	bin	sim8	4	384	2.07812
bR1	bin	sim8	5	396	1.9899
bR1	bin	sim8	6	374	2.04278
bR1	bin	sim8	7	426	2.07277
bR1	bin	sim8	8	371	1.99461
bR1	bin	sim8	9	387	2.01034
bR1	bin	sim8	10	397	2.01511
bR1	bin	sim9	1	99	1.75758
bR1	bin	sim9	2	117	1.60684
bR1	bin	sim9	3	111	1.66667
bR1	bin	sim9	4	113	1.76106
bR1	bin	sim9	5	106	1.78302
bR1	bin	sim9	6	118	2.18644
bR1	bin	sim9	7	91	1.78022
bR1	bin	sim9	8	107	1.37383
bR1	bin	sim9	9	115	1.65217
bR1	bin	sim9	10	112	1.75893
bR1	bin	sim10	1	156	1.35897
bR1	bin	sim10	2	178	1.60112
bR1	bin	sim10	3	175	1.45143
bR1	bin	sim10	4	167	1.56886
bR1	bin	sim10	5	178	1.47753
bR1	bin	sim10	6	173	1.54335
bR1	bin	sim10	7	154	1.7013
bR1	bin	sim10	8	163	1.47239
bR1	bin	sim10	9	173	1.37572
bR1	bin	sim10	10	169	1.57396
bR1	bin	sim11	1	73	1.94521
bR1	bin	sim11	2	85	1.77647
bR1	bin	sim11	3	99	1.92929
bR1	bin	sim11	4	81	1.93827
bR1	bin	sim11	5	100	1.9
bR1	bin	sim11	6	89	2.02247
bR1	bin	sim11	7	82	1.4878
bR1	bin	sim11	8	70	2.08571
bR1	bin	sim11	9	86	2.11628
bR1	bin	sim11	10	104	1.60577
bR1	bin	sim12	1	132	1.85606
bR1	bin	sim12	2	137	1.68613
bR1	bin	sim12	3	139	1.56115
bR1	bin	sim12	4	120	1.35
bR1	bin	sim12	5	149	1.63758
bR1	bin	sim12	6	132	1.61364
bR1	bin	sim12	7	135	1.73333
bR1	bin	sim12	8	116	1.58621
bR1	bin	sim12	9	124	1.41129
bR1	bin	sim12	10	159	1.53459
bR1	bin	sim13	1	34	3.91176
bR1	bin	sim13	2	25	3.76
bR1	bin	sim13	3	38	4.34211
bR1	bin	sim13	4	37	3.48649
bR1	bin	sim13	5	33	4.06061
bR1	bin	sim13	6	37	4.56757
bR1	bin	sim13	7	36	4.16667
bR1	bin	sim13	8	32	4.1875
bR1	bin	sim13	9	39	3.15385
bR1	bin	sim13	10	43	4.25581
bR1	bin	sim14	1	146	3.22603
bR1	bin	sim14	2	140	3.62143
bR1	bin	sim14	3	132	3.2803
bR1	bin	sim14	4	131	3.38931
bR1	bin	sim14	5	153	3.18301
bR1	bin	sim14	6	152	3.38816
bR1	bin	sim14	7	153	3.02614
bR1	bin	sim14	8	139	3
bR1	bin	sim14	9	133	3.35338
bR1	bin	sim14	10	135	3.2
bR1	bin	sim15	1	54	3.16667
bR1	bin	sim15	2	57	2.33333
bR1	bin	sim15	3	60	2.46667
bR1	bin	sim15	4	58	3.22414
bR1	bin	sim15	5	51	2.60784
bR1	bin	sim15	6	64	2.40625
bR1	bin	sim15	7	52	3.05769
bR1	bin	sim15	8	48	2.70833
bR1	bin	sim15	9	48	2.54167
bR1	bin	sim15	10	57	2.73684
bR1	bin	sim16	1	129	2.46512
bR1	bin	sim16	2	114	2.19298
bR1	bin	sim16	3	140	2.6
bR1	bin	sim16	4	143	2.62937
bR1	bin	sim16	5	120	2.63333
bR1	bin	sim16	6	129	2.27907
bR1	bin	sim16	7	126	2.84921
bR1	bin	sim16	8	126	2.51587
bR1	bin	sim16	9	125	2.408
bR1	bin	sim16	10	138	2.94203
bR2	cont	sim1	1	282	1.14894
bR2	cont	sim1	2	276	1.18841
bR2	cont	sim1	3	273	1.23077
bR2	cont	sim1	4	262	1.20992
bR2	cont	sim1	5	288	1.1875
bR2	cont	sim1	6	273	1.0696
bR2	cont	sim1	7	295	1.24407
bR2	cont	sim1	8	263	1.22433
bR2	cont	sim1	9	278	1.17266
bR2	cont	sim1	10	258	1.25194
bR2	cont	sim2	1	271	1.29889
bR2	cont	sim2	2	267	1.26217
bR2	cont	sim2	3	265	1.24528
bR2	cont	sim2	4	275	1.34545
bR2	cont	sim2	5	250	1.176
bR2	cont	sim2	6	259	1.29344
bR2	cont	sim2	7	264	1.18939
bR2	cont	sim2	8	271	1.22509
bR2	cont	sim2	9	272	1.17647
bR2	cont	sim2	10	281	1.11032
bR2	cont	sim3	1	528	1.21591
bR2	cont	sim3	2	536	1.28172
bR2	cont	sim3	3	509	1.21807
bR2	cont	sim3	4	518	1.28185
bR2	cont	sim3	5	514	1.22374
bR2	cont	sim3	6	497	1.2173
bR2	cont	sim3	7	515	1.26602
bR2	cont	sim3	8	527	1.2296
bR2	cont	sim3	9	530	1.30566
bR2	cont	sim3	10	532	1.25
bR2	cont	sim4	1	531	1.48211
bR2	cont	sim4	2	527	1.42884
bR2	cont	sim4	3	490	1.36735
bR2	cont	sim4	4	488	1.38934
bR2	cont	sim4	5	524	1.43702
bR2	cont	sim4	6	517	1.41199
bR2	cont	sim4	7	538	1.35874
bR2	cont	sim4	8	502	1.42231
bR2	cont	sim4	9	519	1.39499
bR2	cont	sim4	10	500	1.336
bR2	cont	sim5	1	245	1.33878
bR2	cont	sim5	2	262	1.30916
bR2	cont	sim5	3	249	1.39759
bR2	cont	sim5	4	241	1.48133
bR2	cont	sim5	5	244	1.38934
bR2	cont	sim5	6	238	1.47899
bR2	cont	sim5	7	246	1.60163
bR2	cont	sim5	8	231	1.39394
bR2	cont	sim5	9	231	1.37229
bR2	cont	sim5	10	242	1.36777
bR2	cont	sim6	1	214	1.49533
bR2	cont	sim6	2	225	1.31556
bR2	cont	sim6	3	243	1.60494
bR2	cont	sim6	4	211	1.58294
bR2	cont	sim6	5	237	1.50211
bR2	cont	sim6	6	212	1.49528
bR2	cont	sim6	7	210	1.41429
bR2	cont	sim6	8	201	1.44279
bR2	cont	sim6	9	225	1.84444
bR2	cont	sim6	10	236	1.50424
bR2	cont	sim7	1	498	2.27912
bR2	cont	sim7	2	466	2.25107
bR2	cont	sim7	3	494	2.48785
bR2	cont	sim7	4	465	2.4
bR2	cont	sim7	5	500	2.438
bR2	cont	sim7	6	485	2.30515
bR2	cont	sim7	7	483	2.36853
bR2	cont	sim7	8	466	2.36266
bR2	cont	sim7	9	475	2.36421
bR2	cont	sim7	10	496	2.47581
bR2	cont	sim8	1	416	2.40385
bR2	cont	sim8	2	423	2.56265
bR2	cont	sim8	3	419	2.24821
bR2	cont	sim8	4	454	2.37225
bR2	cont	sim8	5	402	2.70149
bR2	cont	sim8	6	434	2.7765
bR2	cont	sim8	7	410	2.56098
bR2	cont	sim8	8	415	2.52048
bR2	cont	sim8	9	396	2.5101
bR2	cont	sim8	10	425	2.59059
bR2	bin	sim1	1	215	1.53023
bR2	bin	sim1	2	210	1.51905
bR2	bin	sim1	3	203	1.41379
bR2	bin	sim1	4	205	1.58537
bR2	bin	sim1	5	225	1.41778
bR2	bin	sim1	6	224	1.58036
bR2	bin	sim1	7	218	1.36697
bR2	bin	sim1	8	207	1.46377
bR2	bin	sim1	9	224	1.54018
bR2	bin	sim1	10	206	1.46117
bR2	bin	sim2	1	255	1.42353
bR2	bin	sim2	2	243	1.31687
bR2	bin	sim2	3	249	1.3253
bR2	bin	sim2	4	234	1.31197
bR2	bin	sim2	5	266	1.33459
bR2	bin	sim2	6	246	1.33333
bR2	bin	sim2	7	250	1.296
bR2	bin	sim2	8	242	1.27686
bR2	bin	sim2	9	252	1.30159
bR2	bin	sim2	10	238	1.27731
bR2	bin	sim3	1	196	1.52041
bR2	bin	sim3	2	194	1.63402
bR2	bin	sim3	3	187	1.70588
bR2	bin	sim3	4	202	1.68317
bR2	bin	sim3	5	204	1.58333
bR2	bin	sim3	6	187	1.62032
bR2	bin	sim3	7	209	1.68421
bR2	bin	sim3	8	196	1.7398
bR2	bin	sim3	9	201	1.65174
bR2	bin	sim3	10	217	1.68203
bR2	bin	sim4	1	237	1.48101
bR2	bin	sim4	2	236	1.41525
bR2	bin	sim4	3	239	1.3682
bR2	bin	sim4	4	235	1.31915
bR2	bin	sim4	5	228	1.25
bR2	bin	sim4	6	207	1.36715
bR2	bin	sim4	7	226	1.28761
bR2	bin	sim4	8	240	1.44167
bR2	bin	sim4	9	242	1.31405
bR2	bin	sim4	10	253	1.51383
bR2	bin	sim5	1	367	2.98638
bR2	bin	sim5	2	399	3.18546
bR2	bin	sim5	3	396	2.81566
bR2	bin	sim5	4	380	2.79474
bR2	bin	sim5	5	398	2.99246
bR2	bin	sim5	6	395	2.83038
bR2	bin	sim5	7	389	3.14139
bR2	bin	sim5	8	380	2.87105
bR2	bin	sim5	9	347	2.89625
bR2	bin	sim5	10	375	3.17333
bR2	bin	sim6	1	516	1.96318
bR2	bin	sim6	2	515	2.09903
bR2	bin	sim6	3	527	2.09677
bR2	bin	sim6	4	501	2.01397
bR2	bin	sim6	5	529	1.94518
bR2	bin	sim6	6	515	1.94175
bR2	bin	sim6	7	501	2.11976
bR2	bin	sim6	8	509	2.07466
bR2	bin	sim6	9	527	2.12903
bR2	bin	sim6	10	491	1.92464
bR2	bin	sim7	1	304	2.60855
bR2	bin	sim7	2	300	2.98667
bR2	bin	sim7	3	301	3.09302
bR2	bin	sim7	4	286	2.6014
bR2	bin	sim7	5	310	2.7
bR2	bin	sim7	6	305	3.12459
bR2	bin	sim7	7	326	2.99387
bR2	bin	sim7	8	290	2.88966
bR2	bin	sim7	9	313	2.89457
bR2	bin	sim7	10	310	2.76452
bR2	bin	sim8	1	469	2.39446
bR2	bin	sim8	2	447	2.38479
bR2	bin	sim8	3	438	2.09361
bR2	bin	sim8	4	455	2.18462
bR2	bin	sim8	5	456	2.13816
bR2	bin	sim8	6	436	2.23624
bR2	bin	sim8	7	497	2.14487
bR2	bin	sim8	8	439	2.28018
bR2	bin	sim8	9	460	2.23043
bR2	bin	sim8	10	463	2.20086
bR2	bin	sim9	1	138	2.54348
bR2	bin	sim9	2	146	2.10274
bR2	bin	sim9	3	135	1.94074
bR2	bin	sim9	4	132	1.93182
bR2	bin	sim9	5	133	2.11278
bR2	bin	sim9	6	148	2.13514
bR2	bin	sim9	7	123	2.4065
bR2	bin	sim9	8	143	2.05594
bR2	bin	sim9	9	150	2.18667
bR2	bin	sim9	10	151	2.39073
bR2	bin	sim10	1	191	1.64921
bR2	bin	sim10	2	208	1.625
bR2	bin	sim10	3	198	1.75758
bR2	bin	sim10	4	187	1.63102
bR2	bin	sim10	5	194	1.61856
bR2	bin	sim10	6	192	1.625
bR2	bin	sim10	7	175	1.86286
bR2	bin	sim10	8	189	1.71429
bR2	bin	sim10	9	212	1.79717
bR2	bin	sim10	10	193	1.76166
bR2	bin	sim11	1	93	2.13978
bR2	bin	sim11	2	98	1.83673
bR2	bin	sim11	3	126	2.34127
bR2	bin	sim11	4	105	2.32381
bR2	bin	sim11	5	112	1.96429
bR2	bin	sim11	6	108	2.18519
bR2	bin	sim11	7	106	2.09434
bR2	bin	sim11	8	94	2.25532
bR2	bin	sim11	9	109	2.3578
bR2	bin	sim11	10	130	2.1
bR2	bin	sim12	1	158	1.87975
bR2	bin	sim12	2	177	2.0791
bR2	bin	sim12	3	170	1.78824
bR2	bin	sim12	4	153	1.97386
bR2	bin	sim12	5	170	1.70588
bR2	bin	sim12	6	158	1.91139
bR2	bin	sim12	7	154	1.72078
bR2	bin	sim12	8	144	2.02083
bR2	bin	sim12	9	158	1.96835
bR2	bin	sim12	10	175	1.68
bR2	bin	sim13	1	86	4.56977
bR2	bin	sim13	2	82	5.2439
bR2	bin	sim13	3	79	4.40506
bR2	bin	sim13	4	88	4.26136
bR2	bin	sim13	5	82	4.58537
bR2	bin	sim13	6	106	4.9717
bR2	bin	sim13	7	112	4.28571
bR2	bin	sim13	8	84	4.7619
bR2	bin	sim13	9	115	4.41739
bR2	bin	sim13	10	107	4.25234
bR2	bin	sim14	1	231	3.47619
bR2	bin	sim14	2	259	3.91506
bR2	bin	sim14	3	235	3.78723
bR2	bin	sim14	4	264	4.01136
bR2	bin	sim14	5	239	3.66527
bR2	bin	sim14	6	266	3.74812
bR2	bin	sim14	7	256	3.625
bR2	bin	sim14	8	230	3.57391
bR2	bin	sim14	9	238	3.7521
bR2	bin	sim14	10	236	3.7161
bR2	bin	sim15	1	99	3.78788
bR2	bin	sim15	2	101	3.84158
bR2	bin	sim15	3	119	3.53782
bR2	bin	sim15	4	98	3.37755
bR2	bin	sim15	5	88	3.125
bR2	bin	sim15	6	108	2.91667
bR2	bin	sim15	7	111	4.17117
bR2	bin	sim15	8	88	4.20455
bR2	bin	sim15	9	107	3.84112
bR2	bin	sim15	10	98	3.57143
bR2	bin	sim16	1	202	3.17327
bR2	bin	sim16	2	184	3.45109
bR2	bin	sim16	3	218	3.29358
bR2	bin	sim16	4	208	3.42788
bR2	bin	sim16	5	202	3.41089
bR2	bin	sim16	6	215	3.26977
bR2	bin	sim16	7	210	3.35238
bR2	bin	sim16	8	187	3.06952
bR2	bin	sim16	9	199	2.96985
bR2	bin	sim16	10	229	3.26638
bC1	cont	sim1	1	270	1.06667
bC1	cont	sim1	2	261	1.07663
bC1	cont	sim1	3	260	1.04615
bC1	cont	sim1	4	247	1.03239
bC1	cont	sim1	5	280	1.07857
bC1	cont	sim1	6	263	1.07224
bC1	cont	sim1	7	271	1.1107
bC1	cont	sim1	8	245	1.06939
bC1	cont	sim1	9	263	1.06464
bC1	cont	sim1	10	242	1.13636
bC1	cont	sim2	1	253	1.05929
bC1	cont	sim2	2	247	1.18219
bC1	cont	sim2	3	250	1.132
bC1	cont	sim2	4	260	1.11923
bC1	cont	sim2	5	234	1.12821
bC1	cont	sim2	6	241	1.18257
bC1	cont	sim2	7	244	1.15574
bC1	cont	sim2	8	256	1.12891
bC1	cont	sim2	9	256	1.19922
bC1	cont	sim2	10	267	1.06742
bC1	cont	sim3	1	532	1.2218
bC1	cont	sim3	2	498	1.22088
bC1	cont	sim3	3	500	1.17
bC1	cont	sim3	4	490	1.19796
bC1	cont	sim3	5	492	1.18496
bC1	cont	sim3	6	492	1.20528
bC1	cont	sim3	7	488	1.15984
bC1	cont	sim3	8	508	1.22638
bC1	cont	sim3	9	516	1.21318
bC1	cont	sim3	10	504	1.22024
bC1	cont	sim4	1	503	1.42744
bC1	cont	sim4	2	492	1.27846
bC1	cont	sim4	3	440	1.26364
bC1	cont	sim4	4	465	1.40645
bC1	cont	sim4	5	485	1.37526
bC1	cont	sim4	6	480	1.30208
bC1	cont	sim4	7	495	1.35758
bC1	cont	sim4	8	473	1.29175
bC1	cont	sim4	9	487	1.3306
bC1	cont	sim4	10	487	1.27721
bC1	cont	sim5	1	215	1.17674
bC1	cont	sim5	2	238	1.20588
bC1	cont	sim5	3	220	1.25909
bC1	cont	sim5	4	219	1.16895
bC1	cont	sim5	5	223	1.17489
bC1	cont	sim5	6	214	1.20561
bC1	cont	sim5	7	206	1.19903
bC1	cont	sim5	8	212	1.17925
bC1	cont	sim5	9	214	1.21028
bC1	cont	sim5	10	222	1.13063
bC1	cont	sim6	1	182	1.24725
bC1	cont	sim6	2	193	1.12953
bC1	cont	sim6	3	205	1.28293
bC1	cont	sim6	4	175	1.23429
bC1	cont	sim6	5	210	1.25238
bC1	cont	sim6	6	187	1.33155
bC1	cont	sim6	7	188	1.20745
bC1	cont	sim6	8	172	1.25
bC1	cont	sim6	9	185	1.48649
bC1	cont	sim6	10	198	1.09596
bC1	cont	sim7	1	374	2.14706
bC1	cont	sim7	2	345	1.93913
bC1	cont	sim7	3	341	2.15543
bC1	cont	sim7	4	337	2.01187
bC1	cont	sim7	5	328	1.84756
bC1	cont	sim7	6	363	2.08264
bC1	cont	sim7	7	347	2.23055
bC1	cont	sim7	8	332	2.20482
bC1	cont	sim7	9	348	1.93966
bC1	cont	sim7	10	329	2.03951
bC1	cont	sim8	1	290	1.91379
bC1	cont	sim8	2	264	2.00379
bC1	cont	sim8	3	297	1.84848
bC1	cont	sim8	4	303	1.9769
bC1	cont	sim8	5	256	2.01562
bC1	cont	sim8	6	257	1.83658
bC1	cont	sim8	7	267	1.79026
bC1	cont	sim8	8	281	2.11388
bC1	cont	sim8	9	248	1.84677
bC1	cont	sim8	10	293	2.17406
bC1	bin	sim1	1	157	1.12739
bC1	bin	sim1	2	166	1.13855
bC1	bin	sim1	3	160	1.30625
bC1	bin	sim1	4	156	1.14103
bC1	bin	sim1	5	179	1.13966
bC1	bin	sim1	6	176	1.16477
bC1	bin	sim1	7	182	1.08242
bC1	bin	sim1	8	164	1.13415
bC1	bin	sim1	9	165	1.07273
bC1	bin	sim1	10	158	1.10759
bC1	bin	sim2	1	213	1.05634
bC1	bin	sim2	2	213	1.10329
bC1	bin	sim2	3	214	1.17757
bC1	bin	sim2	4	196	1.08673
bC1	bin	sim2	5	225	1.08
bC1	bin	sim2	6	209	1.07656
bC1	bin	sim2	7	224	1.12946
bC1	bin	sim2	8	211	1.09005
bC1	bin	sim2	9	223	1.13004
bC1	bin	sim2	10	202	1.08416
bC1	bin	sim3	1	137	1.17518
bC1	bin	sim3	2	130	1.05385
bC1	bin	sim3	3	137	1.11679
bC1	bin	sim3	4	143	1.24476
bC1	bin	sim3	5	153	1.11765
bC1	bin	sim3	6	124	1.12097
bC1	bin	sim3	7	147	1.2381
bC1	bin	sim3	8	140	1.26429
bC1	bin	sim3	9	141	1.0922
bC1	bin	sim3	10	152	1.17105
bC1	bin	sim4	1	198	1.16162
bC1	bin	sim4	2	189	1.09524
bC1	bin	sim4	3	195	1.10769
bC1	bin	sim4	4	200	1.095
bC1	bin	sim4	5	200	1.065
bC1	bin	sim4	6	185	1.14595
bC1	bin	sim4	7	192	1.16667
bC1	bin	sim4	8	206	1.23301
bC1	bin	sim4	9	202	1.11386
bC1	bin	sim4	10	218	1.1422
bC1	bin	sim5	1	95	1.95789
bC1	bin	sim5	2	110	2.18182
bC1	bin	sim5	3	119	1.91597
bC1	bin	sim5	4	116	1.97414
bC1	bin	sim5	5	109	2.22936
bC1	bin	sim5	6	110	1.76364
bC1	bin	sim5	7	97	2.10309
bC1	bin	sim5	8	119	2.05882
bC1	bin	sim5	9	117	2.12821
bC1	bin	sim5	10	111	1.7027
bC1	bin	sim6	1	362	1.99448
bC1	bin	sim6	2	345	1.73913
bC1	bin	sim6	3	370	1.7
bC1	bin	sim6	4	320	1.61563
bC1	bin	sim6	5	339	1.80826
bC1	bin	sim6	6	328	1.69207
bC1	bin	sim6	7	334	1.74251
bC1	bin	sim6	8	327	1.49847
bC1	bin	sim6	9	347	1.76657
bC1	bin	sim6	10	344	1.59593
bC1	bin	sim7	1	116	1.37069
bC1	bin	sim7	2	116	1.41379
bC1	bin	sim7	3	108	1.34259
bC1	bin	sim7	4	118	1.5678
bC1	bin	sim7	5	104	1.26923
bC1	bin	sim7	6	106	1.66038
bC1	bin	sim7	7	122	1.37705
bC1	bin	sim7	8	110	1.34545
bC1	bin	sim7	9	110	1.49091
bC1	bin	sim7	10	112	1.74107
bC1	bin	sim8	1	260	1.61538
bC1	bin	sim8	2	271	1.4059
bC1	bin	sim8	3	254	1.56299
bC1	bin	sim8	4	271	1.70849
bC1	bin	sim8	5	290	1.58966
bC1	bin	sim8	6	238	1.43277
bC1	bin	sim8	7	268	1.62313
bC1	bin	sim8	8	265	1.76604
bC1	bin	sim8	9	287	1.55401
bC1	bin	sim8	10	280	1.43214
bC1	bin	sim9	1	74	1.66216
bC1	bin	sim9	2	80	1.2
bC1	bin	sim9	3	75	1.2
bC1	bin	sim9	4	76	1.17105
bC1	bin	sim9	5	68	1.48529
bC1	bin	sim9	6	69	1.71014
bC1	bin	sim9	7	72	1.34722
bC1	bin	sim9	8	75	1.06667
bC1	bin	sim9	9	78	1.34615
bC1	bin	sim9	10	65	1.49231
bC1	bin	sim10	1	136	1.11029
bC1	bin	sim10	2	148	1.27027
bC1	bin	sim10	3	142	1.33803
bC1	bin	sim10	4	135	1.18519
bC1	bin	sim10	5	144	1.21528
bC1	bin	sim10	6	139	1.09353
bC1	bin	sim10	7	127	1.29921
bC1	bin	sim10	8	136	1.19118
bC1	bin	sim10	9	151	1.45033
bC1	bin	sim10	10	138	1.2971
bC1	bin	sim11	1	48	1.41667
bC1	bin	sim11	2	46	1.15217
bC1	bin	sim11	3	57	1.19298
bC1	bin	sim11	4	44	1.27273
bC1	bin	sim11	5	63	1.31746
bC1	bin	sim11	6	51	1.21569
bC1	bin	sim11	7	60	1.36667
bC1	bin	sim11	8	39	1.30769
bC1	bin	sim11	9	53	1.15094
bC1	bin	sim11	10	66	1.36364
bC1	bin	sim12	1	96	1.23958
bC1	bin	sim12	2	105	1.37143
bC1	bin	sim12	3	119	1.21008
bC1	bin	sim12	4	93	1.1828
bC1	bin	sim12	5	111	1.24324
bC1	bin	sim12	6	106	1.23585
bC1	bin	sim12	7	106	1.08491
bC1	bin	sim12	8	93	1.29032
bC1	bin	sim12	9	100	1.23
bC1	bin	sim12	10	125	1.184
bC1	bin	sim13	1	4	2.25
bC1	bin	sim13	2	3	2
bC1	bin	sim13	3	7	1.71429
bC1	bin	sim13	4	3	2.66667
bC1	bin	sim13	5	11	2
bC1	bin	sim13	6	1	5
bC1	bin	sim13	7	5	2.2
bC1	bin	sim13	8	5	4.4
bC1	bin	sim13	9	4	2
bC1	bin	sim13	10	5	3.2
bC1	bin	sim14	1	38	2.28947
bC1	bin	sim14	2	29	1.7931
bC1	bin	sim14	3	39	2.23077
bC1	bin	sim14	4	52	2.57692
bC1	bin	sim14	5	42	2.07143
bC1	bin	sim14	6	49	2.22449
bC1	bin	sim14	7	48	2.16667
bC1	bin	sim14	8	36	2.5
bC1	bin	sim14	9	35	1.82857
bC1	bin	sim14	10	41	2.4878
bC1	bin	sim15	1	24	1.58333
bC1	bin	sim15	2	21	1.2381
bC1	bin	sim15	3	26	1.15385
bC1	bin	sim15	4	23	1.65217
bC1	bin	sim15	5	28	1.60714
bC1	bin	sim15	6	32	1.53125
bC1	bin	sim15	7	29	1.96552
bC1	bin	sim15	8	25	1.24
bC1	bin	sim15	9	20	1.25
bC1	bin	sim15	10	28	1.75
bC1	bin	sim16	1	76	1.81579
bC1	bin	sim16	2	67	1.50746
bC1	bin	sim16	3	74	1.67568
bC1	bin	sim16	4	72	1.76389
bC1	bin	sim16	5	64	1.26562
bC1	bin	sim16	6	78	1.70513
bC1	bin	sim16	7	69	1.53623
bC1	bin	sim16	8	55	1.34545
bC1	bin	sim16	9	64	1.3125
bC1	bin	sim16	10	66	1.86364
bC2	cont	sim1	1	285	1.16491
bC2	cont	sim1	2	275	1.18909
bC2	cont	sim1	3	272	1.17279
bC2	cont	sim1	4	261	1.19157
bC2	cont	sim1	5	288	1.18056
bC2	cont	sim1	6	273	1.10623
bC2	cont	sim1	7	286	1.25524
bC2	cont	sim1	8	264	1.25
bC2	cont	sim1	9	276	1.15942
bC2	cont	sim1	10	259	1.22394
bC2	cont	sim2	1	270	1.25926
bC2	cont	sim2	2	266	1.26692
bC2	cont	sim2	3	266	1.20677
bC2	cont	sim2	4	280	1.33929
bC2	cont	sim2	5	253	1.22134
bC2	cont	sim2	6	258	1.28295
bC2	cont	sim2	7	261	1.16858
bC2	cont	sim2	8	274	1.31752
bC2	cont	sim2	9	275	1.25455
bC2	cont	sim2	10	282	1.18085
bC2	cont	sim3	1	534	1.17978
bC2	cont	sim3	2	535	1.28224
bC2	cont	sim3	3	508	1.19094
bC2	cont	sim3	4	502	1.26295
bC2	cont	sim3	5	518	1.19884
bC2	cont	sim3	6	520	1.22692
bC2	cont	sim3	7	514	1.26654
bC2	cont	sim3	8	523	1.21224
bC2	cont	sim3	9	525	1.2419
bC2	cont	sim3	10	508	1.23425
bC2	cont	sim4	1	540	1.48889
bC2	cont	sim4	2	532	1.45865
bC2	cont	sim4	3	490	1.33673
bC2	cont	sim4	4	505	1.41584
bC2	cont	sim4	5	533	1.49531
bC2	cont	sim4	6	515	1.40971
bC2	cont	sim4	7	524	1.33206
bC2	cont	sim4	8	503	1.36382
bC2	cont	sim4	9	522	1.34483
bC2	cont	sim4	10	517	1.37524
bC2	cont	sim5	1	246	1.4065
bC2	cont	sim5	2	265	1.26792
bC2	cont	sim5	3	250	1.412
bC2	cont	sim5	4	246	1.46341
bC2	cont	sim5	5	245	1.45714
bC2	cont	sim5	6	239	1.42259
bC2	cont	sim5	7	244	1.56148
bC2	cont	sim5	8	232	1.48276
bC2	cont	sim5	9	235	1.40426
bC2	cont	sim5	10	240	1.31667
bC2	cont	sim6	1	212	1.48113
bC2	cont	sim6	2	225	1.35111
bC2	cont	sim6	3	243	1.61728
bC2	cont	sim6	4	214	1.62617
bC2	cont	sim6	5	242	1.46694
bC2	cont	sim6	6	210	1.41429
bC2	cont	sim6	7	212	1.48585
bC2	cont	sim6	8	211	1.52607
bC2	cont	sim6	9	229	1.77293
bC2	cont	sim6	10	235	1.50213
bC2	cont	sim7	1	500	2.246
bC2	cont	sim7	2	466	2.12232
bC2	cont	sim7	3	496	2.47782
bC2	cont	sim7	4	471	2.42463
bC2	cont	sim7	5	490	2.32245
bC2	cont	sim7	6	484	2.2562
bC2	cont	sim7	7	488	2.30738
bC2	cont	sim7	8	460	2.28478
bC2	cont	sim7	9	483	2.25052
bC2	cont	sim7	10	494	2.39271
bC2	cont	sim8	1	413	2.38983
bC2	cont	sim8	2	433	2.56813
bC2	cont	sim8	3	420	2.11905
bC2	cont	sim8	4	453	2.34437
bC2	cont	sim8	5	412	2.74272
bC2	cont	sim8	6	432	2.66898
bC2	cont	sim8	7	408	2.54412
bC2	cont	sim8	8	418	2.50478
bC2	cont	sim8	9	387	2.35917
bC2	cont	sim8	10	433	2.62356
bC2	bin	sim1	1	190	1.3
bC2	bin	sim1	2	182	1.31319
bC2	bin	sim1	3	185	1.28108
bC2	bin	sim1	4	175	1.28571
bC2	bin	sim1	5	202	1.37129
bC2	bin	sim1	6	197	1.19797
bC2	bin	sim1	7	201	1.27363
bC2	bin	sim1	8	180	1.2
bC2	bin	sim1	9	191	1.35602
bC2	bin	sim1	10	175	1.20571
bC2	bin	sim2	1	240	1.23333
bC2	bin	sim2	2	227	1.15859
bC2	bin	sim2	3	229	1.14847
bC2	bin	sim2	4	219	1.20548
bC2	bin	sim2	5	251	1.15538
bC2	bin	sim2	6	238	1.22269
bC2	bin	sim2	7	241	1.16598
bC2	bin	sim2	8	227	1.163
bC2	bin	sim2	9	244	1.26639
bC2	bin	sim2	10	223	1.21973
bC2	bin	sim3	1	166	1.39759
bC2	bin	sim3	2	168	1.57143
bC2	bin	sim3	3	159	1.45283
bC2	bin	sim3	4	172	1.37209
bC2	bin	sim3	5	175	1.49714
bC2	bin	sim3	6	154	1.42857
bC2	bin	sim3	7	168	1.30357
bC2	bin	sim3	8	165	1.46667
bC2	bin	sim3	9	165	1.29091
bC2	bin	sim3	10	175	1.37143
bC2	bin	sim4	1	216	1.30093
bC2	bin	sim4	2	224	1.29018
bC2	bin	sim4	3	221	1.32579
bC2	bin	sim4	4	226	1.17699
bC2	bin	sim4	5	205	1.18049
bC2	bin	sim4	6	199	1.21106
bC2	bin	sim4	7	215	1.26047
bC2	bin	sim4	8	223	1.23767
bC2	bin	sim4	9	221	1.19457
bC2	bin	sim4	10	238	1.2563
bC2	bin	sim5	1	246	2.73984
bC2	bin	sim5	2	214	2.55607
bC2	bin	sim5	3	237	2.7173
bC2	bin	sim5	4	246	2.37398
bC2	bin	sim5	5	235	2.86383
bC2	bin	sim5	6	247	2.57895
bC2	bin	sim5	7	207	2.56522
bC2	bin	sim5	8	245	2.37551
bC2	bin	sim5	9	225	2.54667
bC2	bin	sim5	10	220	2.76818
bC2	bin	sim6	1	453	1.90949
bC2	bin	sim6	2	451	2.04213
bC2	bin	sim6	3	472	1.91949
bC2	bin	sim6	4	434	1.97235
bC2	bin	sim6	5	475	1.99789
bC2	bin	sim6	6	456	1.95614
bC2	bin	sim6	7	445	1.86966
bC2	bin	sim6	8	443	1.97968
bC2	bin	sim6	9	455	2.00659
bC2	bin	sim6	10	441	1.85488
bC2	bin	sim7	1	183	2.06011
bC2	bin	sim7	2	175	2.15429
bC2	bin	sim7	3	161	1.80124
bC2	bin	sim7	4	193	2.17098
bC2	bin	sim7	5	208	2.38462
bC2	bin	sim7	6	181	2.36464
bC2	bin	sim7	7	190	2.1
bC2	bin	sim7	8	182	1.84615
bC2	bin	sim7	9	199	2.45226
bC2	bin	sim7	10	179	1.85475
bC2	bin	sim8	1	379	2.0686
bC2	bin	sim8	2	374	1.94652
bC2	bin	sim8	3	373	1.93298
bC2	bin	sim8	4	375	1.97867
bC2	bin	sim8	5	393	2.09669
bC2	bin	sim8	6	373	2.22788
bC2	bin	sim8	7	418	2.10526
bC2	bin	sim8	8	375	2.01333
bC2	bin	sim8	9	392	2.0051
bC2	bin	sim8	10	401	2.10224
bC2	bin	sim9	1	94	1.40426
bC2	bin	sim9	2	107	1.47664
bC2	bin	sim9	3	104	1.73077
bC2	bin	sim9	4	103	1.74757
bC2	bin	sim9	5	104	1.98077
bC2	bin	sim9	6	98	1.67347
bC2	bin	sim9	7	84	1.38095
bC2	bin	sim9	8	106	1.53774
bC2	bin	sim9	9	104	1.49038
bC2	bin	sim9	10	101	1.62376
bC2	bin	sim10	1	157	1.38217
bC2	bin	sim10	2	179	1.52514
bC2	bin	sim10	3	176	1.42614
bC2	bin	sim10	4	164	1.45122
bC2	bin	sim10	5	176	1.4375
bC2	bin	sim10	6	168	1.38095
bC2	bin	sim10	7	158	1.72152
bC2	bin	sim10	8	162	1.40741
bC2	bin	sim10	9	172	1.38953
bC2	bin	sim10	10	174	1.52874
bC2	bin	sim11	1	63	1.68254
bC2	bin	sim11	2	73	1.47945
bC2	bin	sim11	3	86	1.96512
bC2	bin	sim11	4	74	1.67568
bC2	bin	sim11	5	88	1.67045
bC2	bin	sim11	6	78	1.83333
bC2	bin	sim11	7	75	1.57333
bC2	bin	sim11	8	58	1.51724
bC2	bin	sim11	9	73	1.47945
bC2	bin	sim11	10	98	1.71429
bC2	bin	sim12	1	134	1.79104
bC2	bin	sim12	2	138	1.84783
bC2	bin	sim12	3	144	1.56944
bC2	bin	sim12	4	124	1.30645
bC2	bin	sim12	5	146	1.52055
bC2	bin	sim12	6	128	1.53125
bC2	bin	sim12	7	138	1.6087
bC2	bin	sim12	8	122	1.55738
bC2	bin	sim12	9	123	1.34146
bC2	bin	sim12	10	154	1.53247
bC2	bin	sim13	1	20	4.7
bC2	bin	sim13	2	17	3.05882
bC2	bin	sim13	3	23	3.34783
bC2	bin	sim13	4	28	3.42857
bC2	bin	sim13	5	23	3.30435
bC2	bin	sim13	6	17	4.05882
bC2	bin	sim13	7	22	3.31818
bC2	bin	sim13	8	15	4.4
bC2	bin	sim13	9	28	3.21429
bC2	bin	sim13	10	22	3.40909
bC2	bin	sim14	1	150	3.58667
bC2	bin	sim14	3	133	3.37594
bC2	bin	sim14	4	127	3.24409
bC2	bin	sim14	5	148	3.36486
bC2	bin	sim14	6	153	3.47712
bC2	bin	sim14	7	154	3.09091
bC2	bin	sim14	8	133	2.84211
bC2	bin	sim14	9	132	3.43182
bC2	bin	sim14	10	135	3.25185
bC2	bin	sim15	1	36	2.19444
bC2	bin	sim15	2	42	2.07143
bC2	bin	sim15	3	51	2.88235
bC2	bin	sim15	4	38	2.31579
bC2	bin	sim15	5	43	1.83721
bC2	bin	sim15	6	53	2.07547
bC2	bin	sim15	7	42	2.19048
bC2	bin	sim15	8	36	1.44444
bC2	bin	sim15	9	40	2.725
bC2	bin	sim15	10	44	2.02273
bC2	bin	sim16	1	133	2.57143
bC2	bin	sim16	2	117	2.35043
bC2	bin	sim16	3	138	2.58696
bC2	bin	sim16	4	142	2.66901
bC2	bin	sim16	5	120	2.53333
bC2	bin	sim16	6	132	2.47727
bC2	bin	sim16	7	116	2.60345
bC2	bin	sim16	8	122	2.41803
bC2	bin	sim16	9	126	2.40476
bC2	bin	sim16	10	130	2.82308
bCgw	cont	sim1	1	271	1.05904
bCgw	cont	sim1	2	258	1.05814
bCgw	cont	sim1	3	263	1.03802
bCgw	cont	sim1	4	248	1.02823
bCgw	cont	sim1	5	278	1.07914
bCgw	cont	sim1	6	261	1.04215
bCgw	cont	sim1	7	270	1.08889
bCgw	cont	sim1	8	245	1.06531
bCgw	cont	sim1	9	258	1.03488
bCgw	cont	sim1	10	236	1.10169
bCgw	cont	sim2	1	250	1.14
bCgw	cont	sim2	2	243	1.13992
bCgw	cont	sim2	3	246	1.06504
bCgw	cont	sim2	4	255	1.05882
bCgw	cont	sim2	5	231	1.08658
bCgw	cont	sim2	6	236	1.09322
bCgw	cont	sim2	7	239	1.05858
bCgw	cont	sim2	8	252	1.10317
bCgw	cont	sim2	9	243	1.07819
bCgw	cont	sim2	10	264	1.03409
bCgw	cont	sim3	1	537	1.23277
bCgw	cont	sim3	2	535	1.24112
bCgw	cont	sim3	3	526	1.23954
bCgw	cont	sim3	4	509	1.25737
bCgw	cont	sim3	5	516	1.23062
bCgw	cont	sim3	6	516	1.24419
bCgw	cont	sim3	7	527	1.36053
bCgw	cont	sim3	8	533	1.27205
bCgw	cont	sim3	9	543	1.30387
bCgw	cont	sim3	10	531	1.2354
bCgw	cont	sim4	1	537	1.54935
bCgw	cont	sim4	2	526	1.40494
bCgw	cont	sim4	3	500	1.448
bCgw	cont	sim4	4	499	1.36473
bCgw	cont	sim4	5	535	1.50467
bCgw	cont	sim4	6	513	1.52047
bCgw	cont	sim4	7	525	1.47048
bCgw	cont	sim4	8	513	1.4425
bCgw	cont	sim4	9	513	1.49318
bCgw	cont	sim4	10	516	1.28876
bCgw	cont	sim5	1	209	1.13397
bCgw	cont	sim5	2	232	1.22845
bCgw	cont	sim5	3	209	1.13397
bCgw	cont	sim5	4	213	1.11268
bCgw	cont	sim5	5	214	1.13084
bCgw	cont	sim5	6	200	1.035
bCgw	cont	sim5	7	198	1.17677
bCgw	cont	sim5	8	205	1.12195
bCgw	cont	sim5	9	205	1.12195
bCgw	cont	sim5	10	215	1.11628
bCgw	cont	sim6	1	170	1.15294
bCgw	cont	sim6	2	187	1.11765
bCgw	cont	sim6	3	189	1.14815
bCgw	cont	sim6	4	164	1.14634
bCgw	cont	sim6	5	192	1.21875
bCgw	cont	sim6	6	169	1.22485
bCgw	cont	sim6	7	184	1.125
bCgw	cont	sim6	8	158	1.12658
bCgw	cont	sim6	9	169	1.12426
bCgw	cont	sim6	10	185	1.08108
bCgw	cont	sim7	1	373	2.19303
bCgw	cont	sim7	2	334	2.00299
bCgw	cont	sim7	3	331	2.06042
bCgw	cont	sim7	4	324	2.00926
bCgw	cont	sim7	5	343	2.19242
bCgw	cont	sim7	6	366	2.09016
bCgw	cont	sim7	7	363	2.1708
bCgw	cont	sim7	8	317	2.13565
bCgw	cont	sim7	9	351	1.90598
bCgw	cont	sim7	10	323	1.97833
bCgw	cont	sim8	1	252	1.80159
bCgw	cont	sim8	2	231	1.78788
bCgw	cont	sim8	3	273	1.78388
bCgw	cont	sim8	4	278	2.08993
bCgw	cont	sim8	5	218	1.83945
bCgw	cont	sim8	6	233	1.87124
bCgw	cont	sim8	7	225	1.74222
bCgw	cont	sim8	8	244	2.10246
bCgw	cont	sim8	9	220	1.80455
bCgw	cont	sim8	10	241	1.97925
[truncated: 400 more rows]
