# Supplementary material for: Enhanced genetic fine mapping accuracy with Bayesian Linear Regression models in diverse genetic architectures
Source: PLoS Genet. 2025 Jul 30;21(7):e1011783. doi: 10.1371/journal.pgen.1011783 (PMC12327644; doi:10.1371/journal.pgen.1011783)
Supplement: S5 Table — For each replicate, the number of true positives (TP), false positives (FP), and false negatives (FN) is shown, along with derived metrics: Precision, Recall, F1-score, and AUC. Credible set counts and average sizes are also reported, using the CS2 procedure for BLR models and the internal credible set definitions for external methods. (XLSX) [file pgen.1011783.s024.xlsx]

## Sheet: S5 Table
Replicate	Method	n	config	TP	FP	FN	Precision	Recall	F1	AUC	N CS	Mean CS size
1	bC1	200000	1	22	10	28	0.6875	0.44	0.536585	0.990911	22	4.27273
1	bC2	200000	1	23	12	27	0.657143	0.46	0.541176	0.99037	23	4.13043
1	bR1	200000	1	23	12	27	0.657143	0.46	0.541176	0.99049	23	4.04348
1	bR2	200000	1	23	13	27	0.638889	0.46	0.534884	0.990971	23	4.17391
1	SuSiE-RSS	200000	1	20	13	30	0.606061	0.4	0.481928	0.99025	20	3.8
1	SuSiE-Inf	200000	1	16	16	34	0.5	0.32	0.390244	0.987227	16	3.5
1	FINEMAP	200000	1	22	32	28	0.407407	0.44	0.423077	0.991652	22	3.68182
2	bC1	200000	1	23	9	27	0.71875	0.46	0.560976	0.996566	23	4.3913
2	bC2	200000	1	26	11	24	0.702703	0.52	0.597701	0.996365	26	4.26923
2	bR1	200000	1	25	9	25	0.735294	0.5	0.595238	0.996485	25	4.32
2	bR2	200000	1	26	10	24	0.722222	0.52	0.604651	0.996105	26	4.26923
2	SuSiE-RSS	200000	1	25	9	25	0.735294	0.5	0.595238	0.984958	25	4.16
2	SuSiE-Inf	200000	1	21	11	29	0.65625	0.42	0.512195	0.984634	21	3.7619
2	FINEMAP	200000	1	28	25	22	0.528302	0.56	0.543689	0.996529	28	4.21429
3	bC1	200000	1	21	7	29	0.75	0.42	0.538462	0.992873	21	4.2381
3	bC2	200000	1	20	11	30	0.645161	0.4	0.493827	0.991051	20	3.9
3	bR1	200000	1	23	8	27	0.741935	0.46	0.567901	0.991872	23	4.69565
3	bR2	200000	1	20	11	30	0.645161	0.4	0.493827	0.990991	20	3.95
3	SuSiE-RSS	200000	1	24	6	26	0.8	0.48	0.6	0.992633	24	4.75
3	SuSiE-Inf	200000	1	20	10	30	0.666667	0.4	0.5	0.991491	20	4.4
3	FINEMAP	200000	1	25	23	25	0.520833	0.5	0.510204	0.993253	25	4.88
4	bC1	200000	1	22	10	28	0.6875	0.44	0.536585	0.996276	22	4.09091
4	bC2	200000	1	24	10	26	0.705882	0.48	0.571429	0.996296	24	4.5
4	bR1	200000	1	23	10	27	0.69697	0.46	0.554217	0.995976	23	4.3913
4	bR2	200000	1	24	11	26	0.685714	0.48	0.564706	0.996176	24	4.58333
4	SuSiE-RSS	200000	1	24	11	26	0.685714	0.48	0.564706	0.995896	24	3.70833
4	SuSiE-Inf	200000	1	20	12	30	0.625	0.4	0.487805	0.994935	20	3.5
4	FINEMAP	200000	1	29	24	21	0.54717	0.58	0.563107	0.995556	29	4.82759
1	bC1	200000	2	9	16	41	0.36	0.18	0.24	0.919479	9	3.66667
1	bC2	200000	2	13	12	37	0.52	0.26	0.346667	0.928909	13	4.15385
1	bR1	200000	2	10	15	40	0.4	0.2	0.266667	0.930751	10	3.8
1	bR2	200000	2	12	13	38	0.48	0.24	0.32	0.932492	12	3.5
1	SuSiE-RSS	200000	2	11	14	39	0.44	0.22	0.293333	0.926186	11	3.18182
1	SuSiE-Inf	200000	2	10	15	40	0.4	0.2	0.266667	0.932713	10	3.1
1	FINEMAP	200000	2	12	26	38	0.315789	0.24	0.272727	0.930591	12	3.58333
2	bC1	200000	2	7	18	43	0.28	0.14	0.186667	0.922489	7	3.85714
2	bC2	200000	2	10	16	40	0.384615	0.2	0.263158	0.930271	10	3.9
2	bR1	200000	2	10	15	40	0.4	0.2	0.266667	0.942123	10	3.9
2	bR2	200000	2	10	16	40	0.384615	0.2	0.263158	0.938444	10	4
2	SuSiE-RSS	200000	2	10	15	40	0.4	0.2	0.266667	0.931921	10	3.4
2	SuSiE-Inf	200000	2	9	16	41	0.36	0.18	0.24	0.93094	9	3.11111
2	FINEMAP	200000	2	12	23	38	0.342857	0.24	0.282353	0.92526	12	4.08333
3	bC1	200000	2	12	14	38	0.461538	0.24	0.315789	0.953674	12	4.25
3	bC2	200000	2	16	11	34	0.592593	0.32	0.415584	0.952272	16	4.625
3	bR1	200000	2	13	13	37	0.5	0.26	0.342105	0.954815	13	4
3	bR2	200000	2	16	11	34	0.592593	0.32	0.415584	0.95005	16	4.625
3	SuSiE-RSS	200000	2	15	11	35	0.576923	0.3	0.394737	0.948408	15	4.13333
3	SuSiE-Inf	200000	2	14	12	36	0.538462	0.28	0.368421	0.948629	14	4.21429
3	FINEMAP	200000	2	17	19	33	0.472222	0.34	0.395349	0.954454	17	4.64706
4	bC1	200000	2	7	18	43	0.28	0.14	0.186667	0.901681	7	6
4	bC2	200000	2	9	18	41	0.333333	0.18	0.233766	0.905472	9	5.33333
4	bR1	200000	2	8	18	42	0.307692	0.16	0.210526	0.907541	8	5.125
4	bR2	200000	2	9	18	41	0.333333	0.18	0.233766	0.911488	9	5.44444
4	SuSiE-RSS	200000	2	8	17	42	0.32	0.16	0.213333	0.919875	8	6
4	SuSiE-Inf	200000	2	7	18	43	0.28	0.14	0.186667	0.919258	7	5.85714
4	FINEMAP	200000	2	8	26	42	0.235294	0.16	0.190476	0.917416	8	5.25
1	bC1	200000	3	1	24	49	0.04	0.02	0.0266667	0.909369	1	4
1	bC2	200000	3	1	24	49	0.04	0.02	0.0266667	0.881522	1	4
1	bR1	200000	3	1	24	49	0.04	0.02	0.0266667	0.878639	1	4
1	bR2	200000	3	1	24	49	0.04	0.02	0.0266667	0.891131	1	4
1	SuSiE-RSS	200000	3	1	24	49	0.04	0.02	0.0266667	0.882963	1	4
1	SuSiE-Inf	200000	3	1	24	49	0.04	0.02	0.0266667	0.874314	1	4
1	FINEMAP	200000	3	1	24	49	0.04	0.02	0.0266667	0.889129	1	4
2	bC1	200000	3	1	24	49	0.04	0.02	0.0266667	0.87228	1	7
2	bC2	200000	3	1	24	49	0.04	0.02	0.0266667	0.866841	1	7
2	bR1	200000	3	1	24	49	0.04	0.02	0.0266667	0.870445	1	8
2	bR2	200000	3	1	24	49	0.04	0.02	0.0266667	0.862366	1	8
2	SuSiE-RSS	200000	3	1	24	49	0.04	0.02	0.0266667	0.860816	1	7
2	SuSiE-Inf	200000	3	1	24	49	0.04	0.02	0.0266667	0.857817	1	8
2	FINEMAP	200000	3	1	28	49	0.0344828	0.02	0.0253165	0.875734	1	7
3	bC1	200000	3	0	25	50	0	0	NA	0.86969	0	NA
3	bC2	200000	3	0	25	50	0	0	NA	0.897397	0	NA
3	bR1	200000	3	0	25	50	0	0	NA	0.895976	0	NA
3	bR2	200000	3	0	25	50	0	0	NA	0.892933	0	NA
3	SuSiE-RSS	200000	3	0	25	50	0	0	NA	0.895716	0	NA
3	SuSiE-Inf	200000	3	0	25	50	0	0	NA	0.892873	0	NA
3	FINEMAP	200000	3	1	27	49	0.0357143	0.02	0.025641	0.893413	1	7
4	bC1	200000	3	0	25	50	0	0	NA	0.88985	0	NA
4	bC2	200000	3	0	25	50	0	0	NA	0.874314	0	NA
4	bR1	200000	3	0	25	50	0	0	NA	0.864545	0	NA
4	bR2	200000	3	0	25	50	0	0	NA	0.856837	0	NA
4	SuSiE-RSS	200000	3	0	25	50	0	0	NA	0.876096	0	NA
4	SuSiE-Inf	200000	3	0	25	50	0	0	NA	0.876677	0	NA
4	FINEMAP	200000	3	0	25	50	0	0	NA	0.875055	0	NA
1	bC1	250000	1	23	11	27	0.676471	0.46	0.547619	0.995836	23	3.43478
1	bC2	250000	1	27	10	23	0.72973	0.54	0.62069	0.996517	27	3.55556
1	bR1	250000	1	25	11	25	0.694444	0.5	0.581395	0.996156	25	3.6
1	bR2	250000	1	28	10	22	0.736842	0.56	0.636364	0.996076	28	3.71429
1	SuSiE-RSS	250000	1	29	8	21	0.783784	0.58	0.666667	0.995015	29	3.89655
1	SuSiE-Inf	250000	1	26	8	24	0.764706	0.52	0.619048	0.992032	26	4.15385
1	FINEMAP	250000	1	31	23	19	0.574074	0.62	0.596154	0.995375	31	3.87097
2	bC1	250000	1	22	14	28	0.611111	0.44	0.511628	0.994314	22	4
2	bC2	250000	1	26	12	24	0.684211	0.52	0.590909	0.993694	26	3.76923
2	bR1	250000	1	22	14	28	0.611111	0.44	0.511628	0.994074	22	3.86364
2	bR2	250000	1	26	12	24	0.684211	0.52	0.590909	0.992873	26	3.61538
2	SuSiE-RSS	250000	1	25	11	25	0.694444	0.5	0.581395	0.982022	25	4.12
2	SuSiE-Inf	250000	1	21	12	29	0.636364	0.42	0.506024	0.986787	21	3.85714
2	FINEMAP	250000	1	28	27	22	0.509091	0.56	0.533333	0.994995	28	4.25
3	bC1	250000	1	28	6	22	0.823529	0.56	0.666667	0.995905	28	4.42857
3	bC2	250000	1	33	6	17	0.846154	0.66	0.741573	0.995043	33	4.30303
3	bR1	250000	1	31	6	19	0.837838	0.62	0.712644	0.995591	31	4.51613
3	bR2	250000	1	33	6	17	0.846154	0.66	0.741573	0.994983	33	4.42424
3	SuSiE-RSS	250000	1	30	5	20	0.857143	0.6	0.705882	0.994903	30	4.3
3	SuSiE-Inf	250000	1	26	8	24	0.764706	0.52	0.619048	0.994964	26	3.96154
3	FINEMAP	250000	1	35	14	15	0.714286	0.7	0.707071	0.996505	35	4.48571
4	bC1	250000	1	24	10	26	0.705882	0.48	0.571429	0.995636	24	2.83333
4	bC2	250000	1	31	8	19	0.794872	0.62	0.696629	0.995255	31	3.35484
4	bR1	250000	1	28	8	22	0.777778	0.56	0.651163	0.995235	28	3.17857
4	bR2	250000	1	31	8	19	0.794872	0.62	0.696629	0.995215	31	3.41935
4	SuSiE-RSS	250000	1	30	8	20	0.789474	0.6	0.681818	0.993293	30	3.16667
4	SuSiE-Inf	250000	1	26	10	24	0.722222	0.52	0.604651	0.992492	26	2.96154
4	FINEMAP	250000	1	29	29	21	0.5	0.58	0.537037	0.995936	29	3.13793
1	bC1	250000	2	7	18	43	0.28	0.14	0.186667	0.925926	7	4
1	bC2	250000	2	11	14	39	0.44	0.22	0.293333	0.924665	11	3.09091
1	bR1	250000	2	9	16	41	0.36	0.18	0.24	0.93992	9	3.77778
1	bR2	250000	2	12	14	38	0.461538	0.24	0.315789	0.922022	12	3.58333
1	SuSiE-RSS	250000	2	11	14	39	0.44	0.22	0.293333	0.923283	11	3.09091
1	SuSiE-Inf	250000	2	8	17	42	0.32	0.16	0.213333	0.915435	8	2.5
1	FINEMAP	250000	2	14	23	36	0.378378	0.28	0.321839	0.93021	14	3.35714
2	bC1	250000	2	10	15	40	0.4	0.2	0.266667	0.957878	10	4.4
2	bC2	250000	2	10	15	40	0.4	0.2	0.266667	0.964965	10	3.7
2	bR1	250000	2	11	14	39	0.44	0.22	0.293333	0.964004	11	4.54545
2	bR2	250000	2	11	14	39	0.44	0.22	0.293333	0.964224	11	4.45455
2	SuSiE-RSS	250000	2	10	15	40	0.4	0.2	0.266667	0.958398	10	4
2	SuSiE-Inf	250000	2	11	14	39	0.44	0.22	0.293333	0.957518	11	4.45455
2	FINEMAP	250000	2	11	21	39	0.34375	0.22	0.268293	0.962122	11	3.81818
3	bC1	250000	2	16	10	34	0.615385	0.32	0.421053	0.916917	16	3.3125
3	bC2	250000	2	19	7	31	0.730769	0.38	0.5	0.940621	19	3.36842
3	bR1	250000	2	15	11	35	0.576923	0.3	0.394737	0.924545	15	3.13333
3	bR2	250000	2	18	8	32	0.692308	0.36	0.473684	0.945485	18	3.44444
3	SuSiE-RSS	250000	2	17	9	33	0.653846	0.34	0.447368	0.942523	17	3.29412
3	SuSiE-Inf	250000	2	16	10	34	0.615385	0.32	0.421053	0.937678	16	3.1875
3	FINEMAP	250000	2	20	21	30	0.487805	0.4	0.43956	0.942222	20	3.25
4	bC1	250000	2	10	15	40	0.4	0.2	0.266667	0.908689	10	3.1
4	bC2	250000	2	15	10	35	0.6	0.3	0.4	0.933393	15	4.2
4	bR1	250000	2	14	11	36	0.56	0.28	0.373333	0.92006	14	4.64286
4	bR2	250000	2	15	10	35	0.6	0.3	0.4	0.931652	15	4.33333
4	SuSiE-RSS	250000	2	14	11	36	0.56	0.28	0.373333	0.930771	14	4.5
4	SuSiE-Inf	250000	2	13	12	37	0.52	0.26	0.346667	0.923924	13	4.46154
4	FINEMAP	250000	2	15	20	35	0.428571	0.3	0.352941	0.925826	15	4.66667
1	bC1	250000	3	0	25	50	0	0	NA	0.915115	0	NA
1	bC2	250000	3	1	25	49	0.0384615	0.02	0.0263158	0.914675	1	6
1	bR1	250000	3	0	25	50	0	0	NA	0.906246	0	NA
1	bR2	250000	3	1	25	49	0.0384615	0.02	0.0263158	0.916677	1	5
1	SuSiE-RSS	250000	3	0	25	50	0	0	NA	0.906847	0	NA
1	SuSiE-Inf	250000	3	0	25	50	0	0	NA	0.913854	0	NA
1	FINEMAP	250000	3	1	26	49	0.037037	0.02	0.025974	0.905846	1	8
2	bC1	250000	3	0	25	50	0	0	NA	0.907147	0	NA
2	bC2	250000	3	1	24	49	0.04	0.02	0.0266667	0.919479	1	8
2	bR1	250000	3	0	25	50	0	0	NA	0.908488	0	NA
2	bR2	250000	3	1	24	49	0.04	0.02	0.0266667	0.919359	1	8
2	SuSiE-RSS	250000	3	1	24	49	0.04	0.02	0.0266667	0.91974	1	2
2	SuSiE-Inf	250000	3	1	24	49	0.04	0.02	0.0266667	0.911131	1	2
2	FINEMAP	250000	3	1	27	49	0.0357143	0.02	0.025641	0.915996	1	2
3	bC1	250000	3	0	25	50	0	0	NA	0.833453	0	NA
3	bC2	250000	3	0	26	50	0	0	NA	0.838438	0	NA
3	bR1	250000	3	0	25	50	0	0	NA	0.823864	0	NA
3	bR2	250000	3	0	26	50	0	0	NA	0.825546	0	NA
3	SuSiE-RSS	250000	3	0	25	50	0	0	NA	0.847387	0	NA
3	SuSiE-Inf	250000	3	0	25	50	0	0	NA	0.844565	0	NA
3	FINEMAP	250000	3	0	26	50	0	0	NA	0.84985	0	NA
4	bC1	250000	3	2	23	48	0.08	0.04	0.0533333	0.840861	2	3
4	bC2	250000	3	4	21	46	0.16	0.08	0.106667	0.864204	4	5.75
4	bR1	250000	3	2	23	48	0.08	0.04	0.0533333	0.864985	2	3
4	bR2	250000	3	4	21	46	0.16	0.08	0.106667	0.861522	4	5.75
4	SuSiE-RSS	250000	3	2	23	48	0.08	0.04	0.0533333	0.872533	2	2.5
4	SuSiE-Inf	250000	3	2	23	48	0.08	0.04	0.0533333	0.872573	2	2.5
4	FINEMAP	250000	3	3	23	47	0.115385	0.06	0.0789474	0.86997	3	4.66667
1	bC1	300000	1	33	5	17	0.868421	0.66	0.75	0.996817	33	4.06061
1	bC2	300000	1	35	5	15	0.875	0.7	0.777778	0.996156	35	3.91429
1	bR1	300000	1	35	5	15	0.875	0.7	0.777778	0.996557	35	4.02857
1	bR2	300000	1	35	5	15	0.875	0.7	0.777778	0.996076	35	3.97143
1	SuSiE-RSS	300000	1	34	6	16	0.85	0.68	0.755556	0.996356	34	3.91176
1	SuSiE-Inf	300000	1	34	6	16	0.85	0.68	0.755556	0.995556	34	4
1	FINEMAP	300000	1	34	21	16	0.618182	0.68	0.647619	0.996456	34	3.85294
2	bC1	300000	1	30	9	20	0.769231	0.6	0.674157	0.995235	30	2.9
2	bC2	300000	1	33	8	17	0.804878	0.66	0.725275	0.994775	33	3.48485
2	bR1	300000	1	32	7	18	0.820513	0.64	0.719101	0.995355	32	3.34375
2	bR2	300000	1	33	8	17	0.804878	0.66	0.725275	0.994875	33	3.48485
2	SuSiE-RSS	300000	1	29	8	21	0.783784	0.58	0.666667	0.98044	29	3.13793
2	SuSiE-Inf	300000	1	28	8	22	0.777778	0.56	0.651163	0.978218	28	3.14286
2	FINEMAP	300000	1	35	16	15	0.686275	0.7	0.693069	0.995155	35	3.51429
3	bC1	300000	1	38	3	12	0.926829	0.76	0.835165	0.998566	38	3.47368
3	bC2	300000	1	40	5	10	0.888889	0.8	0.842105	0.998066	40	3.8
3	bR1	300000	1	39	4	11	0.906977	0.78	0.83871	0.998286	39	3.64103
3	bR2	300000	1	40	5	10	0.888889	0.8	0.842105	0.998406	40	3.85
3	SuSiE-RSS	300000	1	39	4	11	0.906977	0.78	0.83871	0.998586	39	3.64103
3	SuSiE-Inf	300000	1	34	5	16	0.871795	0.68	0.764045	0.997994	34	3.5
3	FINEMAP	300000	1	40	17	10	0.701754	0.8	0.747664	0.998539	40	3.5
4	bC1	300000	1	33	6	17	0.846154	0.66	0.741573	0.984344	33	3.57576
4	bC2	300000	1	34	6	16	0.85	0.68	0.755556	0.988609	34	3.5
4	bR1	300000	1	34	6	16	0.85	0.68	0.755556	0.987848	34	3.47059
4	bR2	300000	1	34	6	16	0.85	0.68	0.755556	0.988789	34	3.55882
4	SuSiE-RSS	300000	1	33	5	17	0.868421	0.66	0.75	0.964444	33	3.48485
4	SuSiE-Inf	300000	1	31	5	19	0.861111	0.62	0.72093	0.964505	31	3.45161
4	FINEMAP	300000	1	34	19	16	0.641509	0.68	0.660194	0.984845	34	3.29412
1	bC1	300000	2	16	10	34	0.615385	0.32	0.421053	0.95738	16	3.625
1	bC2	300000	2	16	11	34	0.592593	0.32	0.415584	0.947324	16	3.625
1	bR1	300000	2	16	10	34	0.615385	0.32	0.421053	0.950821	16	3.75
1	bR2	300000	2	16	12	34	0.571429	0.32	0.410256	0.957267	16	3.8125
1	SuSiE-RSS	300000	2	17	9	33	0.653846	0.34	0.447368	0.932903	17	3.76471
1	SuSiE-Inf	300000	2	18	8	32	0.692308	0.36	0.473684	0.944654	18	3.83333
1	FINEMAP	300000	2	17	25	33	0.404762	0.34	0.369565	0.942933	17	3.58824
2	bC1	300000	2	16	9	34	0.64	0.32	0.426667	0.967709	16	2.8125
2	bC2	300000	2	17	9	33	0.653846	0.34	0.447368	0.97134	17	3.11765
2	bR1	300000	2	16	9	34	0.64	0.32	0.426667	0.970996	16	2.6875
2	bR2	300000	2	17	9	33	0.653846	0.34	0.447368	0.969862	17	3.11765
2	SuSiE-RSS	300000	2	19	6	31	0.76	0.38	0.506667	0.973918	19	3.36842
2	SuSiE-Inf	300000	2	16	9	34	0.64	0.32	0.426667	0.970253	16	3.1875
2	FINEMAP	300000	2	18	27	32	0.4	0.36	0.378947	0.970072	18	3.27778
3	bC1	300000	2	13	13	37	0.5	0.26	0.342105	0.942496	13	3.92308
3	bC2	300000	2	14	12	36	0.538462	0.28	0.368421	0.937094	14	3.78571
3	bR1	300000	2	13	13	37	0.5	0.26	0.342105	0.94211	13	3.84615
3	bR2	300000	2	14	12	36	0.538462	0.28	0.368421	0.936307	14	3.92857
3	SuSiE-RSS	300000	2	14	12	36	0.538462	0.28	0.368421	0.9365	14	3.71429
3	SuSiE-Inf	300000	2	13	13	37	0.5	0.26	0.342105	0.933097	13	3.84615
3	FINEMAP	300000	2	17	24	33	0.414634	0.34	0.373626	0.939235	17	4.52941
4	bC1	300000	2	21	6	29	0.777778	0.42	0.545455	0.965205	21	3.71429
4	bC2	300000	2	21	7	29	0.75	0.42	0.538462	0.963984	21	3.57143
4	bR1	300000	2	21	6	29	0.777778	0.42	0.545455	0.963303	21	3.80952
4	bR2	300000	2	21	8	29	0.724138	0.42	0.531646	0.967167	21	3.52381
4	SuSiE-RSS	300000	2	20	6	30	0.769231	0.4	0.526316	0.955996	20	4
4	SuSiE-Inf	300000	2	20	6	30	0.769231	0.4	0.526316	0.960861	20	4.05
4	FINEMAP	300000	2	21	19	29	0.525	0.42	0.466667	0.962863	21	3.85714
1	bC1	300000	3	0	25	50	0	0	NA	0.926195	0	NA
1	bC2	300000	3	1	24	49	0.04	0.02	0.0266667	0.928288	1	3
1	bR1	300000	3	0	25	50	0	0	NA	0.931568	0	NA
1	bR2	300000	3	1	24	49	0.04	0.02	0.0266667	0.9317	1	3
1	SuSiE-RSS	300000	3	1	24	49	0.04	0.02	0.0266667	0.928565	1	3
1	SuSiE-Inf	300000	3	1	24	49	0.04	0.02	0.0266667	0.931909	1	3
1	FINEMAP	300000	3	2	23	48	0.08	0.04	0.0533333	0.927839	2	6.5
2	bC1	300000	3	1	24	49	0.04	0.02	0.0266667	0.898135	1	10
2	bC2	300000	3	1	24	49	0.04	0.02	0.0266667	0.914809	1	3
2	bR1	300000	3	0	25	50	0	0	NA	0.921982	0	NA
2	bR2	300000	3	1	24	49	0.04	0.02	0.0266667	0.916534	1	3
2	SuSiE-RSS	300000	3	0	25	50	0	0	NA	0.922973	0	NA
2	SuSiE-Inf	300000	3	0	25	50	0	0	NA	0.920765	0	NA
2	FINEMAP	300000	3	3	25	47	0.107143	0.06	0.0769231	0.923608	3	6.66667
3	bC1	300000	3	2	23	48	0.08	0.04	0.0533333	0.918609	2	3.5
3	bC2	300000	3	4	21	46	0.16	0.08	0.106667	0.933544	4	3
3	bR1	300000	3	2	23	48	0.08	0.04	0.0533333	0.938228	2	3.5
3	bR2	300000	3	4	21	46	0.16	0.08	0.106667	0.933163	4	3
3	SuSiE-RSS	300000	3	3	22	47	0.12	0.06	0.08	0.936206	3	3.66667
3	SuSiE-Inf	300000	3	3	22	47	0.12	0.06	0.08	0.932751	3	3.66667
3	FINEMAP	300000	3	5	23	45	0.178571	0.1	0.128205	0.932865	5	5
4	bC1	300000	3	0	25	50	0	0	NA	0.901582	0	NA
4	bC2	300000	3	0	25	50	0	0	NA	0.901822	0	NA
4	bR1	300000	3	0	25	50	0	0	NA	0.913614	0	NA
4	bR2	300000	3	0	25	50	0	0	NA	0.913894	0	NA
4	SuSiE-RSS	300000	3	0	25	50	0	0	NA	0.915956	0	NA
4	SuSiE-Inf	300000	3	0	25	50	0	0	NA	0.914915	0	NA
4	FINEMAP	300000	3	0	26	50	0	0	NA	0.918579	0	NA
