# Supplementary material for: Enhanced genetic fine mapping accuracy with Bayesian Linear Regression models in diverse genetic architectures
Source: PLoS Genet. 2025 Jul 30;21(7):e1011783. doi: 10.1371/journal.pgen.1011783 (PMC12327644; doi:10.1371/journal.pgen.1011783)
Supplement: S6 Table — The Overlap column indicates if a gene is also located by the study Mahajan et al. 2018 [30]. (XLSX) [file pgen.1011783.s025.xlsx]

## Sheet: S6 Table
Ensembl Gene ID	Symbol	Chr	Start	Stop	PIP	GenVar	Overlap
ENSG00000148737	TCF7L2	10	114675346	114937385	2.8132	0.0359142	YES
ENSG00000118971	CCND2	12	4347985	4424229	3.7104	0.0118149	YES
ENSG00000053918	KCNQ1	11	2431014	2880204	2.8888	0.00673559	YES
ENSG00000073792	IGF2BP2	3	185326662	185552635	0.9996	0.00588169	YES
ENSG00000140718	FTO	16	53703223	54165852	0.9996	0.00493136	YES
ENSG00000237941	KCNQ1DN	11	2856428	2903060	0.9996	0.00426659	NA
ENSG00000173175	ADCY5	3	122966184	123178318	0.9996	0.00323065	YES
ENSG00000153814	JAZF1	7	27835354	28230315	0.9996	0.00321351	YES
ENSG00000234336	JAZF1-AS1	7	28185091	28293390	0.9996	0.00321351	NA
ENSG00000109501	WFS1	4	6236816	6314892	0.9756	0.00312151	YES
ENSG00000074211	PPP2R2C	4	6287329	6575282	0.9756	0.00312151	NA
ENSG00000145996	CDKAL1	6	20500048	21242620	0.838	0.00311083	YES
ENSG00000132170	PPARG	3	12293966	12485844	0.9996	0.0030243	YES
ENSG00000125746	EML2	19	46075564	46158860	0.9952	0.00215275	NA
ENSG00000010310	GIPR	19	46136617	46196379	0.9952	0.00215275	YES
ENSG00000125743	SNRPD2	19	46155919	46205777	0.9952	0.00215275	NA
ENSG00000180176	TH	11	2150304	2203045	0.9996	0.0020762	NA
ENSG00000130204	TOMM40	19	45358937	45416831	0.9996	0.00197981	YES
ENSG00000130203	APOE	19	45374101	45422561	0.9996	0.00197981	YES
ENSG00000130208	APOC1	19	45382675	45432557	0.9996	0.00197981	NA
ENSG00000214855	APOC1P1	19	45395193	45444566	0.9996	0.00197981	NA
ENSG00000267467	APOC4	19	45410911	45461996	0.9996	0.00197981	NA
ENSG00000084734	GCKR	2	27684734	27755993	0.9988	0.00184482	YES
ENSG00000108175	ZMIZ1	10	80793869	81085599	0.8776	0.00183037	YES
ENSG00000186635	ARAP1	11	72361117	72514533	0.9944	0.00181104	YES
ENSG00000214530	STARD10	11	72430935	72514533	0.9944	0.00181104	NA
ENSG00000159217	IGF2BP1	17	47040024	47142930	0.996	0.00164704	NA
ENSG00000064655	EYA2	20	45488529	45827115	0.9828	0.00155319	YES
ENSG00000134250	NOTCH2	1	120420048	120622021	0.9996	0.00151885	YES
ENSG00000182247	UBE2E2	3	23210370	23643220	0.962	0.00143859	YES
ENSG00000108753	HNF1B	17	36011707	36115166	1.0044	0.00135336	YES
ENSG00000152527	PLEKHH2	2	43829540	44004860	0.7956	0.00132787	NA
ENSG00000154122	ANKH	5	14670509	14881275	0.9428	0.00130703	YES
ENSG00000171791	BCL2	18	60755789	60996360	0.9976	0.00127775	NA
ENSG00000204469	PRRC2A	6	31553935	31615514	0.8444	0.00124259	NA
ENSG00000204463	BAG6	6	31571894	31630241	0.8444	0.00124259	NA
ENSG00000204444	APOM	6	31585219	31635943	0.8444	0.00124259	NA
ENSG00000204439	C6orf47	6	31591198	31638178	0.8444	0.00124259	NA
ENSG00000204438	GPANK1	6	31594181	31643522	0.8444	0.00124259	NA
ENSG00000204435	CSNK2B	6	31598037	31647666	0.8444	0.00124259	NA
ENSG00000240053	LY6G5B	6	31602967	31651247	0.8444	0.00124259	NA
ENSG00000204428	LY6G5C	6	31609813	31661708	0.8444	0.00124259	NA
ENSG00000130749	ZC3H4	19	47532517	47626543	0.9092	0.00122901	YES
ENSG00000082438	COBLL1	2	165476253	165710111	1.002	0.00120527	YES
ENSG00000160360	GPSM1	9	139217089	139263891	0.8908	0.00119267	YES
ENSG00000213221	DNLZ	9	139219025	139267838	0.8908	0.00119267	NA
ENSG00000187796	CARD9	9	139221567	139277875	0.8908	0.00119267	NA
ENSG00000165684	SNAPC4	9	139235370	139303049	0.8908	0.00119267	NA
ENSG00000152601	MBNL1	3	151926894	152193063	0.9436	0.00112837	YES
ENSG00000164756	SLC30A8	8	117927563	118198669	0.6192	0.00111317	YES
ENSG00000185122	HSF1	8	145491340	145548143	0.8608	0.00109464	NA
ENSG00000185000	DGAT1	8	145505126	145559062	0.8608	0.00109464	NA
ENSG00000170616	SCRT1	8	145519687	145569849	0.8608	0.00109464	NA
ENSG00000214597	TMEM249	8	145541424	145587615	0.8608	0.00109464	NA
ENSG00000185803	SLC52A2	8	145543014	145594363	0.8608	0.00109464	NA
ENSG00000182325	FBXL6	8	145544720	145592444	0.8608	0.00109464	NA
ENSG00000153815	CMIP	16	81443859	81754625	0.8908	0.00108931	YES
ENSG00000165917	RAPSN	11	47424400	47480403	0.9216	0.00108581	NA
ENSG00000149187	CELF1	11	47452744	47596789	0.9216	0.00108581	YES
ENSG00000008196	TFAP2B	6	50751885	50824804	0.8944	0.00106631	YES
ENSG00000060303	RPS17P5	6	50790633	50835180	0.8944	0.00106631	NA
ENSG00000124783	SSR1	6	7234172	7357333	0.9012	0.000988808	NA
ENSG00000185104	FAF1	1	50870261	51433687	0.8144	0.000979106	YES
ENSG00000124782	RREB1	6	7073433	7261985	0.7836	0.00097206	YES
ENSG00000157895	C12orf43	12	121405288	121463392	1.7392	0.000954876	NA
ENSG00000135100	HNF1A	12	121381353	121450165	1.528	0.000887793	YES
ENSG00000151465	CDC123	10	12203296	12302357	0.6208	0.000846571	YES
ENSG00000152270	PDE3B	11	14630370	14901495	0.8556	0.000816446	YES
ENSG00000186104	CYP2R1	11	14865551	14923717	0.8556	0.000816446	NA
ENSG00000102908	NFAT5	16	69564247	69747925	0.6068	0.000779674	YES
ENSG00000078237	TIGAR	12	4395865	4472276	0.9008	0.000764713	NA
ENSG00000134640	MTNR1B	11	92667946	92728050	0.88	0.000763805	YES
ENSG00000087448	KLHL42	12	27898264	27965869	0.858	0.000736978	NA
ENSG00000061794	MRPS35	12	27828938	27919145	0.7664	0.00072883	NA
ENSG00000205693	MANSC4	12	27881205	27932562	0.7664	0.00072883	NA
ENSG00000029534	ANK1	8	41476003	41764243	1.0356	0.000723158	YES
ENSG00000130584	ZBTB46	20	62340115	62472332	0.8972	0.000718034	YES
ENSG00000183734	ASCL2	11	2255018	2301727	0.8788	0.000609734	NA
ENSG00000110665	C11orf21	11	2282077	2334039	0.8788	0.000609734	NA
ENSG00000004534	RBM6	3	49943200	50147188	0.676	0.000560454	YES
ENSG00000145730	PAM	5	102054834	102376521	0.9092	0.000543409	YES
ENSG00000196781	TLE1	9	84163625	84313802	0.9524	0.000543115	YES
ENSG00000168928	CTRB2	16	75202998	75250862	0.9724	0.00046529	NA
ENSG00000168925	CTRB1	16	75217943	75268523	0.9724	0.00046529	NA
ENSG00000050820	BCAR1	16	75227969	75311870	0.9724	0.00046529	YES
ENSG00000171017	LRRC8E	19	7918993	7976698	0.9032	0.000463628	NA
ENSG00000076984	MAP2K7	19	7933748	7988117	0.9032	0.000463628	YES
ENSG00000104976	SNAPC2	19	7950288	7997870	0.9032	0.000463628	NA
ENSG00000178531	CTXN1	19	7954573	8000727	0.9032	0.000463628	NA
ENSG00000104980	TIMM44	19	7957481	8018029	0.9032	0.000463628	NA
ENSG00000165066	NKX6-3	8	41467827	41517860	0.5012	0.000461938	NA
ENSG00000172575	RASGRP1	15	38745465	38867413	0.8356	0.000444004	YES
ENSG00000119772	DNMT3A	2	25420865	25574987	0.7504	0.000390291	NA
ENSG00000158186	MRAS	3	138033181	138134327	0.9448	0.000343122	NA
ENSG00000135114	OASL	12	121423167	121487014	0.5676	0.000240128	NA
ENSG00000002822	MAD1L1	7	1820538	2282612	0.8344	0.000201965	NA
ENSG00000149948	HMGA2	12	66182924	66369804	2.0908	0.000198532	YES
ENSG00000009335	UBE3C	7	156896804	157071972	0.6556	0.000181706	NA
ENSG00000181322	NME9	3	137945606	138057915	0.398	0.000179477	NA
ENSG00000072110	ACTN1	14	69306149	69456011	0.364	0.000146857	NA
ENSG00000117707	PROX1	1	214121995	214224428	1.2612	0.000144191	YES
ENSG00000158220	ESYT3	3	138118488	138209748	0.304	0.000100266	NA
ENSG00000198373	WWP2	16	69761563	69984145	0.26	8.84154e-05	NA
ENSG00000157322	CLEC18A	16	69950530	70007531	0.26	8.84154e-05	NA
ENSG00000003756	RBM5	3	50092226	50165563	0.2088	8.68641e-05	NA
ENSG00000011523	CEP68	2	65249014	65324089	0.8148	6.30753e-05	YES
ENSG00000138069	RAB1A	2	65262906	65367056	0.8148	6.30753e-05	NA
ENSG00000204929	LOC101927533	2	65629079	66321554	1.6056	5.84409e-05	NA
ENSG00000138101	DTNB	2	25565907	25906274	0.2116	5.75996e-05	YES
ENSG00000198369	SPRED2	2	65503110	65668516	0.7388	5.35674e-05	NA
ENSG00000141699	RETREG3	17	40696679	40772503	0.506	3.55784e-05	NA
ENSG00000115970	THADA	2	43358820	43833039	0.1388	3.38986e-05	YES
ENSG00000176095	IP6K1	3	49727101	49833904	0.1452	2.97814e-05	NA
ENSG00000147889	CDKN2A	9	21933125	22004322	0.1764	2.87494e-05	YES
ENSG00000147883	CDKN2B	9	21968155	22019156	0.1764	2.87494e-05	NA
ENSG00000131462	TUBG1	17	40726734	40777251	0.3312	2.21643e-05	NA
ENSG00000183260	ABHD16B	20	62458395	62504309	0.1368	1.86124e-05	NA
ENSG00000101150	TPD52L2	20	62461655	62532894	0.1368	1.86124e-05	NA
ENSG00000181751	MACIR	5	102559407	102624161	0.1456	1.77534e-05	NA
ENSG00000267132	HMGB3P27	17	40766546	40810228	0.2328	1.58387e-05	NA
ENSG00000131470	PSMC3IP	17	40689455	40738610	0.2184	1.5189e-05	NA
ENSG00000176349	RP11-69E11.4	7	1843294	1899479	0.11	1.41385e-05	NA
ENSG00000068120	COASY	17	40678723	40728229	0.1748	1.34141e-05	NA
ENSG00000108788	MLX	17	40684176	40735077	0.1748	1.34141e-05	YES
ENSG00000108784	NAGLU	17	40653534	40706273	0.1252	1.09307e-05	NA
ENSG00000108786	HSD17B1	17	40667572	40716520	0.1252	1.09307e-05	NA
ENSG00000037042	TUBG2	17	40776904	40828929	0.1216	9.31951e-06	NA
ENSG00000068137	PLEKHH3	17	40785272	40838829	0.0828	7.77319e-06	NA
ENSG00000127603	MACF1	1	39512153	39962593	3.198	7.62745e-06	YES
ENSG00000033627	ATP6V0A1	17	40576162	40684176	0.0764	2.51608e-06	NA
ENSG00000177469	CAVIN1	17	40519890	40584708	0.0744	2.1796e-06	NA
ENSG00000174099	MSRB3	12	65638037	65891257	0.7632	2.17146e-06	NA
ENSG00000175832	ETV4	17	41570427	41666423	0.5536	1.0667e-06	NA
ENSG00000163909	HEYL	1	40055180	40115514	0.3552	9.59593e-07	NA
ENSG00000188554	NBR1	17	41287708	41372775	0.1744	4.7949e-07	NA
ENSG00000214114	MYCBP	1	39293721	39357157	0.5524	4.20253e-07	NA
ENSG00000131233	GJA9	1	39295433	39357157	0.5524	4.20253e-07	NA
ENSG00000158315	RHBDL2	1	39316517	39417469	0.6292	4.15023e-07	NA
ENSG00000184988	TMEM106A	17	41329010	41381753	0.0908	4.10582e-07	NA
ENSG00000090621	PABPC4	1	39991588	40052108	0.3188	3.92956e-07	NA
ENSG00000188825	LINC00910	17	41412250	41476397	0.2392	3.22964e-07	NA
ENSG00000175906	ARL4D	17	41442419	41488496	0.2116	3.10898e-07	NA
ENSG00000067596	DHX8	17	41526526	41631615	0.3888	2.75889e-07	NA
ENSG00000116954	RRAGC	1	39269459	39335493	0.2944	2.58713e-07	NA
ENSG00000182109	NA	1	39952956	40021644	0.3248	1.46468e-07	NA
ENSG00000182197	EXT1	8	118771912	119133925	0.0236	1.38489e-07	NA
ENSG00000012048	BRCA1	17	41161500	41287151	0.2728	1.26326e-07	NA
ENSG00000117000	RLF	1	40592848	40716509	0.3772	1.16375e-07	NA
ENSG00000198496	NBR2	17	41243190	41315364	0.1496	8.69443e-08	NA
ENSG00000117010	ZNF684	1	40962617	41023763	0.5148	6.87952e-08	NA
ENSG00000139746	RBM26	13	79851031	79990417	0.446	5.52721e-08	NA
ENSG00000102471	NDFIP2	13	80020616	80139875	0.1636	4.98136e-08	NA
ENSG00000131236	CAP1	1	40470939	40548306	0.8172	4.46108e-08	NA
ENSG00000188800	TMCO2	1	40677050	40727279	0.1344	4.31011e-08	NA
ENSG00000183682	BMP8A	1	39922426	40001489	0.358	4.08146e-08	NA
ENSG00000084073	ZMPSTE24	1	40690467	40769783	0.1836	3.57443e-08	NA
ENSG00000164002	EXO5	1	40939613	40992208	0.274	2.86001e-08	NA
ENSG00000131238	PPT1	1	40503635	40573134	0.5788	2.50734e-08	NA
ENSG00000068079	IFI35	17	41124108	41174175	0.0844	2.26554e-08	NA
ENSG00000108828	VAT1	17	41131645	41187009	0.0864	2.05971e-08	NA
ENSG00000198863	RUNDC1	17	41098108	41155531	0.0684	1.95969e-08	NA
ENSG00000108825	PTGES3L-AARSD1	17	41067670	41141971	0.0528	1.78815e-08	NA
ENSG00000267060	PTGES3L	17	41085683	41141971	0.0528	1.78815e-08	NA
ENSG00000108830	RND2	17	41143775	41193910	0.0872	1.63096e-08	NA
ENSG00000187815	ZFP69	1	40908385	40971820	0.1584	1.61961e-08	NA
ENSG00000049089	COL9A2	1	40732348	40793456	0.0916	1.49302e-08	NA
ENSG00000131469	RPL27	17	41116836	41163974	0.06	1.44538e-08	NA
ENSG00000237888	AC087650.1	17	41518927	41563997	0.0984	1.25099e-08	NA
ENSG00000266967	AARSD1	17	41067670	41124108	0.0316	9.5203e-09	NA
ENSG00000267151	MIR2117HG	17	41487103	41538446	0.0736	8.29867e-09	NA
ENSG00000145725	PPIP5K2	5	102420854	102558205	0.1308	5.44196e-09	NA
ENSG00000187801	ZFP69B	1	40880804	40939387	0.0244	3.93085e-09	NA
ENSG00000205359	SLCO6A1	5	101673587	101843903	0.0692	2.8784e-09	YES
ENSG00000145723	GIN1	5	102386985	102465231	0.0468	2.1136e-09	NA
ENSG00000116985	BMP8B	1	40188113	40264168	0.3564	1.81149e-09	NA
ENSG00000043514	TRIT1	1	40271768	40358726	0.3544	1.51398e-09	NA
ENSG00000116990	MYCL	1	40326106	40377735	0.1788	1.01044e-09	NA
ENSG00000168389	MFSD2A	1	40385934	40445199	0.0116	6.65965e-10	NA
ENSG00000173930	SLCO4C1	5	101534745	101642159	0.038	4.99737e-10	NA
ENSG00000198754	OXCT2	1	40200894	40246925	0.0476	2.57127e-10	NA
ENSG00000084072	PPIE	1	40122939	40238449	0.0272	2.39768e-10	NA
YES: overlapped with Mahajan et al. 2018
NA: not overlapped with Mahajan et al. 2018
PIP: sum of posterior inclusion probability of SNPs in a gene
GenVar: Genetic variance explained by a gene
