# Supplementary material for: Enhanced genetic fine mapping accuracy with Bayesian Linear Regression models in diverse genetic architectures
Source: PLoS Genet. 2025 Jul 30;21(7):e1011783. doi: 10.1371/journal.pgen.1011783 (PMC12327644; doi:10.1371/journal.pgen.1011783)
Supplement: S7 Table — (XLSX) [file pgen.1011783.s026.xlsx]

## Sheet: S7 Table
Number	Disease	P-value		Remarks
1	Maturity-onset diabetes of the young type 4	4.44089e-16
2	Prediabetes syndrome	6.66134e-16
3	Gestational diabetes	2.88658e-15
4	ICD10:O24	2.88658e-15		Diabetes mellitus in pregnancy
5	ICD10:O2	3.44169e-15		Other abnormal products of conception
6	Permanent neonatal diabetes mellitus	3.09752e-14
7	Pancreatic agenesis	1.28342e-13
8	ICD10:E11	1.70641e-13		Type two diabetes (T2D)
9	Type 2 diabetes mellitus	1.70641e-13
10	Wolfram syndrome	2.02283e-13
11	Maturity-onset diabetes of the young type 9	6.0485e-13
12	Maturity-onset diabetes of the young type 2	7.08988e-13
13	Maturity-onset diabetes of the young type 10	1.65545e-12
14	ICD10:E1	3.36076e-12		Iodine-deficiency-related thyroid disorders and allied conditions
15	Wolfram syndrome 1	3.41038e-12
16	Diabetes mellitus	3.7812e-12
17	ICD10:E14	3.7812e-12		Unspecified T2D
18	Maturity-onset diabetes of the young type 1	4.60387e-12
19	Hyperinsulinism	5.50826e-12
20	ICD10:E161	5.50826e-12		MS: E16.1 - Other hypoglycemia
21	Insulinoma	5.55633e-12
22	ICD10:M06	6.39e-12		Other Rheumatoid Arthritis (RA)
23	ICD10:M069	6.39e-12		RA
24	Rheumatoid arthritis	6.39e-12
25	ICD10:M05	6.49214e-12		Felty syndrome (RA with splenoadenomegaly and leukopenia)
26	ICD10:M0	9.85934e-12		Pyogenic arthritis
27	Hyperglycemia	1.10438e-11
28	Pancreatic cystadenoma	1.27118e-11
29	Glucose intolerance	1.64431e-11
30	Transient neonatal diabetes mellitus	1.64595e-11
